# Supplementary material for: Proton conductance by human uncoupling protein 1 is inhibited by purine and pyrimidine nucleotides
Source: EMBO J. 2025 Feb 28;44(8):2353–65. doi: 10.1038/s44318-025-00395-3 (PMC12000319; doi:10.1038/s44318-025-00395-3)
Supplement: Supplementary file 3 — Source data Fig. 1 [file 44318_2025_395_MOESM3_ESM.zip › Figure 1/Figure 1D.xlsx]

## Sheet: Figure 1D
pH	1 mM ATP			1 mM CTP			1 mM GTP			1 mM dTTP			1 mM UTP
pH 6.0	19.9	19.9	18.9	12.3	13	12.1	16	16.8	15.7	19	19.1	18.5	15.7	15.4	14.8
pH 6.5	15.6	15	14.7	7.9	7.6	7.1	12	12	11.4	14.8	14.9	14.1	11.1	10.7	10.6
pH 7.0	11.1	10.1	10.4	4.4	4.5	4.4	7.8	7.1	7.9	10.1	9.8	10.2	6.3	5.7	6.2
pH 7.5	4.9	4.1	4.4	0.6	0.6	0.2	3.6	3.6	3.4	4	2.9	4.2	1.4	1.7	1.6
pH 8.0	1.4	1	1.2	-0.1	0.1	0.1	0.2	1.5	1.5	0.7	1.6	1.8	0.2	0.8	0.4
