# Supplementary material for: Proton conductance by human uncoupling protein 1 is inhibited by purine and pyrimidine nucleotides
Source: EMBO J. 2025 Feb 28;44(8):2353–65. doi: 10.1038/s44318-025-00395-3 (PMC12000319; doi:10.1038/s44318-025-00395-3)
Supplement: Supplementary file 3 — Source data Fig. 1 [file 44318_2025_395_MOESM3_ESM.zip › Figure 1/Figure 1C.xlsx]

## Sheet: Figure 1C
	1 mM nucleotide
	ATP	GTP	CTP	dTTP	UTP
ΔTm (oC)	19.9	16	12.3	19	15.7
	19.9	16.8	13	19.1	15.4
	18.9	15.7	12.1	18.5	14.8
