# Supplementary material for: Proton conductance by human uncoupling protein 1 is inhibited by purine and pyrimidine nucleotides
Source: EMBO J. 2025 Feb 28;44(8):2353–65. doi: 10.1038/s44318-025-00395-3 (PMC12000319; doi:10.1038/s44318-025-00395-3)
Supplement: Supplementary file 3 — Source data Fig. 1 [file 44318_2025_395_MOESM3_ESM.zip › Figure 1/Figure 1B.xlsx]

## Sheet: Figure 1B
Temperature (oC)	No addition pH 6.0		1 mM ATP pH 6.0		1 mM GTP pH 6.0		1 mM CTP pH 6.0		1 mM TTP pH 6.0		1 mM UTP pH 6.0
20	0.000699	0.001159	0.001382	0.001297	0.001583	0.001242	0.001274	0.001412	0.001071	0.001802	0.000914	0.001392
20.201	0.000709	0.001135	0.001395	0.001318	0.001559	0.001238	0.00127	0.001423	0.001101	0.00177	0.000926	0.001388
20.402	0.00072	0.001109	0.001405	0.001339	0.001536	0.001233	0.001267	0.001431	0.00113	0.001739	0.000938	0.001384
20.603	0.000731	0.001083	0.001414	0.001359	0.001515	0.001227	0.001265	0.001436	0.001158	0.001709	0.00095	0.00138
20.805	0.000741	0.001057	0.00142	0.001378	0.001495	0.001221	0.001264	0.001439	0.001184	0.001681	0.000962	0.001376
21.006	0.000751	0.001029	0.001425	0.001395	0.001476	0.001215	0.001264	0.00144	0.001209	0.001653	0.000973	0.001371
21.207	0.000761	0.001001	0.001427	0.001411	0.001457	0.001208	0.001266	0.001439	0.001233	0.001627	0.000984	0.001367
21.408	0.00077	0.000973	0.001428	0.001426	0.001437	0.001202	0.001269	0.001436	0.001256	0.001602	0.000995	0.001362
21.609	0.000778	0.000944	0.001428	0.001439	0.001418	0.001195	0.001273	0.001433	0.001278	0.001578	0.001006	0.001358
21.81	0.000784	0.000916	0.001427	0.001451	0.001397	0.001189	0.001278	0.001431	0.001298	0.001555	0.001016	0.001353
22.011	0.00079	0.000887	0.001425	0.001462	0.001375	0.001184	0.001284	0.001429	0.001319	0.001533	0.001026	0.001348
22.213	0.000794	0.00086	0.001423	0.001471	0.001351	0.001178	0.001289	0.001429	0.001339	0.001511	0.001036	0.001343
22.414	0.000796	0.000833	0.001422	0.001479	0.001326	0.001174	0.001295	0.001431	0.00136	0.001489	0.001046	0.001339
22.615	0.000798	0.000809	0.001421	0.001486	0.001299	0.001169	0.001301	0.001435	0.001381	0.001465	0.001056	0.001334
22.816	0.0008	0.000786	0.001421	0.001492	0.001271	0.001164	0.001305	0.001441	0.001405	0.001439	0.001066	0.00133
23.017	0.000803	0.000765	0.001421	0.001498	0.001244	0.001159	0.001309	0.001446	0.001431	0.001411	0.001075	0.001325
23.218	0.00081	0.000745	0.001417	0.001503	0.001223	0.001151	0.001313	0.001445	0.001458	0.00138	0.001085	0.001321
23.42	0.000818	0.000735	0.001399	0.001473	0.001192	0.001162	0.001326	0.001441	0.001493	0.00135	0.001095	0.001317
23.621	0.000828	0.000727	0.001383	0.001441	0.001164	0.001177	0.001341	0.001434	0.001528	0.001319	0.001104	0.001313
23.822	0.00084	0.000722	0.001368	0.00141	0.00114	0.001193	0.001357	0.001426	0.001561	0.001289	0.001114	0.001309
24.023	0.000852	0.000718	0.001356	0.001382	0.001122	0.001206	0.001377	0.001415	0.001588	0.001264	0.001124	0.001305
24.224	0.000863	0.000717	0.001346	0.001358	0.001108	0.001216	0.001399	0.001402	0.001606	0.001247	0.001134	0.001302
24.425	0.000871	0.00072	0.001339	0.001339	0.001097	0.001222	0.001422	0.001387	0.001614	0.001242	0.001144	0.0013
24.626	0.000875	0.000729	0.001334	0.001325	0.001087	0.001223	0.001444	0.001371	0.001613	0.001248	0.001155	0.001297
24.828	0.000874	0.000744	0.00133	0.001315	0.001077	0.001223	0.001463	0.001353	0.001603	0.001264	0.001165	0.001295
25.029	0.000869	0.000767	0.001327	0.001306	0.001066	0.001224	0.001479	0.001333	0.001589	0.001285	0.001176	0.001293
25.23	0.000862	0.000798	0.001323	0.001299	0.001058	0.001229	0.001491	0.001311	0.001575	0.001305	0.001187	0.001292
25.431	0.000854	0.000836	0.00132	0.001293	0.001054	0.00124	0.001498	0.001289	0.001567	0.00132	0.001198	0.001291
25.632	0.000849	0.000879	0.001316	0.001288	0.001058	0.001258	0.001498	0.001269	0.001569	0.001328	0.001209	0.00129
25.833	0.000846	0.000922	0.001311	0.001286	0.001069	0.001281	0.001491	0.001254	0.001584	0.001329	0.00122	0.00129
26.034	0.000847	0.000963	0.001306	0.001288	0.001088	0.001307	0.001479	0.001248	0.001614	0.001322	0.001231	0.00129
26.236	0.000853	0.000999	0.0013	0.001293	0.001112	0.001333	0.001462	0.001253	0.001656	0.001309	0.001242	0.001289
26.437	0.000864	0.001028	0.001295	0.001302	0.001139	0.001359	0.001442	0.001271	0.001707	0.001291	0.001252	0.001289
26.638	0.00088	0.00105	0.001292	0.001315	0.001168	0.001381	0.001419	0.001301	0.00176	0.001272	0.001262	0.001288
26.839	0.0009	0.001066	0.001295	0.001332	0.001198	0.001398	0.001395	0.001337	0.001809	0.001251	0.00127	0.001286
27.04	0.000923	0.001077	0.001306	0.001352	0.001232	0.001409	0.001373	0.001373	0.001846	0.00123	0.001276	0.001282
27.241	0.000946	0.001084	0.001325	0.001374	0.001271	0.001417	0.001351	0.001403	0.001867	0.00121	0.00128	0.001287
27.443	0.000967	0.001086	0.001351	0.001398	0.001316	0.001422	0.001331	0.001423	0.001867	0.001193	0.001282	0.001292
27.644	0.000985	0.001085	0.001381	0.001424	0.001368	0.001425	0.001311	0.00143	0.001849	0.001183	0.001283	0.001296
27.845	0.000997	0.001078	0.001412	0.001451	0.001423	0.001429	0.001293	0.001426	0.001814	0.001182	0.001283	0.0013
28.046	0.001002	0.001068	0.001438	0.001475	0.001477	0.001436	0.001279	0.001411	0.00177	0.001191	0.001282	0.001304
28.247	0.000998	0.001054	0.001455	0.001494	0.001525	0.001447	0.001269	0.00139	0.001726	0.001207	0.00128	0.001308
28.448	0.000985	0.001037	0.001461	0.001506	0.001562	0.001463	0.001265	0.001367	0.001691	0.001225	0.001277	0.001311
28.649	0.000967	0.001018	0.001457	0.001511	0.001583	0.001483	0.001268	0.001347	0.00167	0.001239	0.001274	0.001313
28.851	0.000944	0.000998	0.001446	0.00151	0.001589	0.001505	0.001279	0.001333	0.001668	0.001245	0.001271	0.001315
29.052	0.00092	0.000978	0.001432	0.001503	0.001581	0.001526	0.001302	0.001328	0.001682	0.001238	0.001268	0.001316
29.253	0.000897	0.000959	0.001418	0.001494	0.001563	0.001541	0.001334	0.001335	0.001707	0.001219	0.001265	0.001316
29.454	0.000877	0.000942	0.001407	0.001487	0.001539	0.001546	0.001375	0.001355	0.001734	0.001191	0.001262	0.001316
29.655	0.000863	0.000927	0.0014	0.001483	0.001513	0.001536	0.00142	0.001386	0.001754	0.001163	0.001261	0.001316
29.856	0.000854	0.000914	0.001397	0.001483	0.001485	0.001511	0.001469	0.001427	0.001757	0.001143	0.00126	0.001315
30.057	0.000852	0.000905	0.001397	0.001486	0.001458	0.00147	0.001518	0.001472	0.00174	0.001138	0.001259	0.001315
30.259	0.000855	0.000902	0.001398	0.001489	0.001433	0.001417	0.001566	0.001513	0.0017	0.001152	0.00126	0.001314
30.46	0.000863	0.000904	0.0014	0.00149	0.00141	0.001356	0.001609	0.001543	0.001643	0.001186	0.001262	0.001313
30.661	0.000872	0.000911	0.001401	0.001488	0.00139	0.001292	0.001644	0.001558	0.001576	0.001237	0.001265	0.001313
30.862	0.000884	0.000922	0.001401	0.001483	0.001374	0.001229	0.001671	0.001556	0.001508	0.001297	0.001269	0.001313
31.063	0.000895	0.000933	0.0014	0.001475	0.001361	0.001172	0.001691	0.001537	0.001447	0.001358	0.001274	0.001315
31.264	0.000907	0.000945	0.001396	0.001465	0.001353	0.001122	0.001703	0.001506	0.001402	0.001411	0.00128	0.001316
31.466	0.000917	0.000955	0.001387	0.001455	0.001349	0.001078	0.001708	0.00147	0.001378	0.001452	0.001286	0.001319
31.667	0.000925	0.000963	0.001373	0.001448	0.001346	0.001036	0.001708	0.001433	0.001376	0.001477	0.001294	0.001323
31.868	0.000932	0.000969	0.001352	0.001444	0.001343	0.000998	0.001705	0.001402	0.001395	0.001487	0.001302	0.001328
32.069	0.000939	0.000974	0.001328	0.001443	0.001336	0.000963	0.0017	0.001381	0.001428	0.001483	0.00131	0.001333
32.27	0.000948	0.00098	0.001301	0.001443	0.001323	0.000933	0.001695	0.001372	0.001469	0.001471	0.001318	0.00134
32.471	0.00096	0.000988	0.001275	0.001443	0.001305	0.000912	0.001688	0.001374	0.00151	0.001456	0.001326	0.001347
32.672	0.000977	0.000998	0.001256	0.001442	0.001286	0.000902	0.001678	0.001387	0.001546	0.001443	0.001334	0.001355
32.874	0.001	0.00101	0.001245	0.001439	0.001269	0.000905	0.001663	0.001408	0.00157	0.001436	0.001341	0.001363
33.075	0.001026	0.001022	0.001246	0.001436	0.001258	0.000923	0.001642	0.001437	0.001582	0.001438	0.001348	0.001372
33.276	0.001055	0.001034	0.001257	0.001435	0.001255	0.000953	0.001613	0.001472	0.001582	0.001451	0.001354	0.001382
33.477	0.001084	0.001045	0.001275	0.001439	0.001259	0.000993	0.001577	0.001512	0.001575	0.001475	0.001359	0.001391
33.678	0.001108	0.001054	0.001299	0.001449	0.00127	0.001038	0.001537	0.001552	0.001567	0.00151	0.001363	0.0014
33.879	0.001125	0.001061	0.001326	0.001465	0.001284	0.001084	0.001496	0.001589	0.001562	0.001554	0.001365	0.001408
34.08	0.001134	0.001067	0.001357	0.001487	0.001298	0.00113	0.001458	0.001619	0.001565	0.0016	0.001366	0.001416
34.282	0.001136	0.001073	0.001392	0.001512	0.001306	0.001175	0.001426	0.001641	0.001576	0.001643	0.001365	0.001423
34.483	0.001131	0.001079	0.001431	0.001539	0.001308	0.001221	0.001402	0.001653	0.001597	0.001677	0.001362	0.001427
34.684	0.001121	0.001085	0.001475	0.001564	0.001303	0.001269	0.001389	0.001655	0.001625	0.001699	0.001357	0.001431
34.885	0.001107	0.001089	0.001522	0.001586	0.001293	0.00132	0.001388	0.00165	0.001655	0.001707	0.001351	0.001432
35.086	0.00109	0.001091	0.00157	0.001607	0.001284	0.001373	0.001398	0.001639	0.001678	0.001703	0.001345	0.001431
35.287	0.001069	0.001089	0.001615	0.001627	0.001276	0.001425	0.001416	0.001626	0.00169	0.00169	0.001337	0.001427
35.489	0.001047	0.001085	0.001652	0.001647	0.001273	0.001473	0.001439	0.001613	0.001689	0.001676	0.001329	0.001421
35.69	0.001024	0.001079	0.00168	0.001668	0.001276	0.001515	0.001466	0.001603	0.001677	0.001667	0.001321	0.001413
35.891	0.001002	0.001075	0.001697	0.00169	0.001283	0.001549	0.001494	0.001596	0.001659	0.001668	0.001314	0.001402
36.092	0.000982	0.001074	0.001704	0.00171	0.001294	0.001573	0.001523	0.001592	0.001641	0.001681	0.001307	0.00139
36.293	0.000965	0.001078	0.001702	0.001727	0.001308	0.001588	0.001549	0.001591	0.001629	0.001705	0.001301	0.001376
36.494	0.000954	0.001088	0.001695	0.001739	0.001323	0.001593	0.001572	0.00159	0.001627	0.001736	0.001296	0.00136
36.695	0.000947	0.001101	0.001685	0.001744	0.001337	0.00159	0.001591	0.001589	0.001639	0.001769	0.001293	0.001343
36.897	0.000943	0.001115	0.001674	0.001742	0.001351	0.001582	0.001609	0.001586	0.001664	0.001798	0.001292	0.001326
37.098	0.000942	0.001127	0.001663	0.001731	0.001364	0.001571	0.001627	0.001581	0.001695	0.001817	0.001292	0.001309
37.299	0.000941	0.001134	0.001651	0.00171	0.001378	0.001558	0.001644	0.001572	0.001726	0.001821	0.001293	0.001293
37.5	0.000939	0.001135	0.001641	0.001681	0.001395	0.001541	0.001663	0.001558	0.00175	0.00181	0.001297	0.001278
37.701	0.000935	0.00113	0.001633	0.001644	0.001416	0.001522	0.001684	0.00154	0.001765	0.001784	0.001301	0.001264
37.902	0.00093	0.001121	0.001625	0.001601	0.001439	0.001501	0.001707	0.001521	0.001769	0.001745	0.001306	0.001253
38.103	0.000925	0.00111	0.001618	0.001552	0.001463	0.001482	0.001731	0.001503	0.001764	0.001698	0.001312	0.001243
38.305	0.000921	0.001099	0.001609	0.0015	0.001489	0.001466	0.001753	0.00149	0.001752	0.001645	0.001318	0.001236
38.506	0.000921	0.001091	0.001598	0.001448	0.001514	0.001452	0.001772	0.001486	0.001741	0.001592	0.001324	0.001231
38.707	0.000926	0.001084	0.001584	0.001401	0.001538	0.00144	0.001786	0.001492	0.001735	0.001541	0.001329	0.001228
38.908	0.000938	0.001079	0.001566	0.001363	0.001558	0.001428	0.001795	0.00151	0.001736	0.001497	0.001334	0.001228
39.109	0.000957	0.001075	0.001545	0.001337	0.001573	0.001417	0.001798	0.001538	0.001745	0.001462	0.001338	0.001229
39.31	0.000983	0.001072	0.001522	0.001324	0.001582	0.001408	0.001794	0.001573	0.001761	0.001437	0.001342	0.001233
39.511	0.001015	0.001071	0.001502	0.001325	0.001586	0.001398	0.001785	0.001609	0.00178	0.001424	0.001344	0.001238
39.713	0.001051	0.001072	0.001489	0.001336	0.001587	0.001386	0.001773	0.001643	0.001798	0.001422	0.001346	0.001244
39.914	0.001089	0.001075	0.001488	0.001353	0.001585	0.001373	0.001761	0.001671	0.00181	0.001428	0.001346	0.001252
40.115	0.001129	0.00108	0.001499	0.001371	0.001583	0.001363	0.001749	0.001694	0.001813	0.001439	0.001346	0.00126
40.316	0.001167	0.001088	0.001524	0.001385	0.001582	0.00136	0.001737	0.001713	0.001807	0.001452	0.001344	0.001269
40.517	0.001202	0.001099	0.001559	0.001392	0.001582	0.001366	0.001725	0.001729	0.001794	0.001463	0.001342	0.001278
40.718	0.001232	0.001113	0.001599	0.001394	0.001583	0.00138	0.001712	0.001746	0.001779	0.00147	0.001338	0.001287
40.92	0.001258	0.00113	0.00164	0.001391	0.001585	0.001401	0.001698	0.001763	0.001766	0.001473	0.001334	0.001296
41.121	0.001279	0.001152	0.001674	0.001387	0.001589	0.001425	0.001682	0.001781	0.001757	0.001472	0.001329	0.001305
41.322	0.001296	0.001179	0.001698	0.001388	0.001593	0.001448	0.001663	0.001799	0.001757	0.00147	0.001323	0.001312
41.523	0.001311	0.001214	0.001709	0.001396	0.001598	0.001468	0.00164	0.001817	0.001768	0.00147	0.001317	0.001319
41.724	0.001326	0.001256	0.001707	0.001414	0.001604	0.001482	0.001615	0.001835	0.00179	0.001476	0.001311	0.001324
41.925	0.001343	0.001306	0.001696	0.001444	0.001609	0.00149	0.001592	0.001851	0.001817	0.001489	0.001305	0.001329
42.126	0.001361	0.00136	0.001678	0.001484	0.001615	0.001494	0.001571	0.001866	0.001846	0.00151	0.0013	0.001333
42.328	0.001382	0.001413	0.001656	0.001534	0.001621	0.001496	0.001554	0.001879	0.001872	0.001536	0.001294	0.001336
42.529	0.001405	0.00146	0.001633	0.001592	0.001627	0.0015	0.001541	0.00189	0.001891	0.001566	0.001288	0.001339
42.73	0.001428	0.001499	0.001612	0.001654	0.001633	0.001508	0.001534	0.0019	0.001904	0.001598	0.001284	0.001342
42.931	0.001451	0.001526	0.001595	0.001719	0.001637	0.001521	0.001532	0.001906	0.00191	0.00163	0.00128	0.001344
43.132	0.00147	0.00154	0.001585	0.001781	0.001643	0.001539	0.001535	0.001908	0.001911	0.001656	0.001277	0.001346
43.333	0.001488	0.001543	0.001582	0.001837	0.001652	0.001559	0.00154	0.001905	0.001908	0.001675	0.001276	0.001349
43.534	0.001503	0.001537	0.001585	0.001882	0.001665	0.001582	0.001548	0.0019	0.001903	0.001687	0.001276	0.001353
43.736	0.001518	0.001527	0.001593	0.001913	0.001683	0.001608	0.001557	0.001895	0.001901	0.001696	0.001278	0.001357
43.937	0.001533	0.001518	0.001604	0.001929	0.001704	0.001638	0.00157	0.001891	0.001902	0.001703	0.001282	0.001362
44.138	0.001548	0.001512	0.001614	0.00193	0.001726	0.001671	0.001588	0.001888	0.001905	0.001711	0.001287	0.001368
44.339	0.001564	0.001512	0.00162	0.001918	0.001747	0.001707	0.001613	0.001887	0.001906	0.001723	0.001295	0.001375
44.54	0.00158	0.001518	0.001621	0.001899	0.001765	0.001741	0.001645	0.001887	0.001903	0.00174	0.001304	0.001382
44.741	0.001598	0.001528	0.001618	0.001879	0.001776	0.00177	0.001683	0.001888	0.001894	0.001764	0.001315	0.001391
44.943	0.001616	0.001541	0.001615	0.001862	0.001778	0.001788	0.001724	0.001887	0.001874	0.001792	0.001327	0.0014
45.144	0.001634	0.001556	0.001616	0.001852	0.001771	0.001792	0.001768	0.001882	0.001846	0.001821	0.001341	0.001409
45.345	0.001652	0.00157	0.001624	0.001849	0.001758	0.00178	0.001813	0.001872	0.001811	0.001846	0.001356	0.001418
45.546	0.001667	0.001582	0.001642	0.001852	0.00174	0.001754	0.001859	0.001858	0.001772	0.001864	0.001371	0.001428
45.747	0.001681	0.001593	0.001669	0.001857	0.00172	0.001716	0.001907	0.001839	0.001734	0.001875	0.001386	0.001437
45.948	0.001693	0.001602	0.001705	0.00186	0.001701	0.001675	0.001957	0.001817	0.001704	0.001879	0.001401	0.001446
46.149	0.001706	0.001613	0.001746	0.001858	0.001683	0.001639	0.002009	0.001791	0.001684	0.001879	0.001415	0.001454
46.351	0.001722	0.001629	0.001788	0.001847	0.001669	0.001618	0.002063	0.001762	0.00168	0.001879	0.001427	0.001462
46.552	0.001742	0.001653	0.001825	0.001827	0.001658	0.001614	0.002116	0.001731	0.001691	0.001885	0.001438	0.001469
46.753	0.001769	0.00169	0.001855	0.001796	0.00165	0.001628	0.002164	0.001698	0.001715	0.001902	0.001447	0.001475
46.954	0.001804	0.001743	0.001875	0.001757	0.001645	0.001655	0.002203	0.001666	0.001748	0.001932	0.001454	0.00148
47.155	0.001848	0.001815	0.001884	0.001711	0.001643	0.001689	0.002228	0.001637	0.001784	0.001975	0.001459	0.001485
47.356	0.0019	0.001902	0.001884	0.001661	0.001647	0.001725	0.002238	0.001616	0.001819	0.002029	0.001462	0.001489
47.557	0.001957	0.002004	0.001877	0.001611	0.001662	0.001755	0.00223	0.001605	0.001852	0.002091	0.001462	0.001492
47.759	0.002018	0.002113	0.001864	0.001567	0.00169	0.001774	0.002206	0.001608	0.001881	0.002156	0.001461	0.001495
47.96	0.002081	0.002222	0.001849	0.001534	0.001731	0.001778	0.002169	0.001624	0.001908	0.002218	0.001458	0.001498
48.161	0.002144	0.002327	0.001832	0.001517	0.001786	0.001767	0.002121	0.001651	0.001935	0.002271	0.001453	0.0015
48.362	0.002208	0.002421	0.001817	0.00152	0.00185	0.001742	0.002067	0.001687	0.001967	0.00231	0.001447	0.001502
48.563	0.002274	0.002504	0.001804	0.001545	0.00192	0.001706	0.002011	0.001727	0.002007	0.002333	0.001439	0.001504
48.764	0.002341	0.002577	0.001793	0.00159	0.00199	0.001664	0.001956	0.001769	0.002055	0.002338	0.00143	0.001507
48.966	0.002412	0.002643	0.001784	0.001651	0.002051	0.001621	0.001903	0.001807	0.002109	0.002323	0.001421	0.001509
49.167	0.002488	0.002705	0.001778	0.001721	0.002098	0.00158	0.001853	0.001841	0.002166	0.002291	0.00141	0.001512
49.368	0.002573	0.002769	0.001774	0.001793	0.002129	0.001547	0.001805	0.00187	0.002219	0.002246	0.001399	0.001514
49.569	0.002669	0.002839	0.001772	0.00186	0.002143	0.001526	0.001758	0.001897	0.002265	0.002195	0.001388	0.001516
49.77	0.002776	0.002916	0.001771	0.001918	0.002142	0.001521	0.001712	0.001925	0.002301	0.002143	0.001377	0.001518
49.971	0.002895	0.003004	0.001772	0.001966	0.002128	0.001531	0.001663	0.001953	0.002326	0.002093	0.001366	0.001518
50.172	0.003023	0.003102	0.001775	0.002003	0.002104	0.001556	0.001611	0.001982	0.002338	0.002049	0.001356	0.001518
50.374	0.003157	0.003209	0.001781	0.002032	0.002077	0.001591	0.001558	0.002013	0.002342	0.002008	0.001347	0.001516
50.575	0.003294	0.003325	0.001792	0.002058	0.00205	0.00163	0.001504	0.002045	0.002338	0.001971	0.001339	0.001513
50.776	0.00343	0.003448	0.001806	0.002083	0.002027	0.001668	0.001452	0.002077	0.002331	0.001935	0.001332	0.001508
50.977	0.00356	0.003575	0.001824	0.002109	0.002011	0.001701	0.001406	0.002109	0.002323	0.001896	0.001327	0.001501
51.178	0.003682	0.003704	0.001847	0.002136	0.002002	0.001727	0.00137	0.002138	0.002315	0.001853	0.001324	0.001492
51.379	0.003794	0.003832	0.001875	0.002163	0.002	0.001747	0.00135	0.002161	0.002306	0.001809	0.001324	0.001482
51.58	0.003899	0.003959	0.001907	0.002189	0.002003	0.001764	0.00135	0.002179	0.002294	0.001766	0.001325	0.00147
51.782	0.003999	0.004085	0.001939	0.002212	0.002007	0.001782	0.001373	0.002192	0.002277	0.00173	0.001329	0.001457
51.983	0.004099	0.004213	0.001971	0.002229	0.00201	0.001804	0.001418	0.002198	0.002253	0.001706	0.001335	0.001443
52.184	0.004204	0.004345	0.002	0.002239	0.002007	0.001832	0.001483	0.002199	0.002223	0.001696	0.001343	0.001428
52.385	0.004316	0.004484	0.002027	0.00224	0.001997	0.001865	0.001563	0.002192	0.002187	0.001702	0.001353	0.001414
52.586	0.004439	0.004631	0.00205	0.00223	0.00198	0.001903	0.001652	0.002179	0.002144	0.001723	0.001363	0.001401
52.787	0.004573	0.004785	0.00207	0.002208	0.001958	0.001942	0.001742	0.002161	0.002099	0.001754	0.001375	0.001389
52.989	0.004717	0.004946	0.002086	0.002175	0.001939	0.001981	0.001826	0.002139	0.002058	0.001791	0.001386	0.001379
53.19	0.004869	0.005112	0.002101	0.00213	0.001927	0.00202	0.0019	0.002114	0.002026	0.001829	0.001397	0.001372
53.391	0.005027	0.005283	0.002117	0.002078	0.001929	0.002059	0.001965	0.002087	0.002008	0.001864	0.001408	0.001367
53.592	0.005189	0.005455	0.002138	0.002023	0.001952	0.002098	0.00202	0.002062	0.002003	0.001894	0.001417	0.001365
53.793	0.005353	0.005627	0.002164	0.00197	0.001996	0.002137	0.002066	0.002039	0.00201	0.001915	0.001425	0.001366
53.994	0.00552	0.005799	0.002196	0.001923	0.002058	0.002172	0.002108	0.002021	0.002027	0.001926	0.001432	0.00137
54.195	0.005692	0.005971	0.002231	0.001884	0.002131	0.002202	0.002146	0.002008	0.002049	0.001929	0.001437	0.001377
54.397	0.00587	0.006145	0.002268	0.001854	0.002204	0.002222	0.002185	0.002003	0.002071	0.001925	0.00144	0.001387
54.598	0.006058	0.006321	0.0023	0.001832	0.002269	0.002229	0.002224	0.002008	0.002089	0.001918	0.001441	0.0014
54.799	0.006256	0.0065	0.002321	0.001815	0.002318	0.002221	0.002261	0.002022	0.002098	0.00191	0.001442	0.001415
55	0.006466	0.006684	0.002325	0.001803	0.002347	0.002197	0.002294	0.002042	0.002102	0.001902	0.001441	0.001432
55.201	0.006688	0.006872	0.002309	0.001793	0.002356	0.00216	0.00232	0.002068	0.002105	0.001895	0.001439	0.001451
55.402	0.006922	0.007065	0.002275	0.001784	0.00235	0.002115	0.002339	0.002095	0.002115	0.001889	0.001438	0.001471
55.603	0.007166	0.007262	0.002227	0.001777	0.002336	0.002067	0.002352	0.00212	0.002136	0.001886	0.001436	0.001492
55.805	0.007418	0.007462	0.002172	0.001771	0.00232	0.002024	0.002362	0.002142	0.00217	0.001881	0.001436	0.001512
56.006	0.007674	0.007663	0.002117	0.001769	0.002306	0.001992	0.002371	0.002157	0.002222	0.001871	0.001437	0.001533
56.207	0.007927	0.007863	0.002071	0.001769	0.002296	0.001975	0.002381	0.002168	0.00229	0.001856	0.00144	0.001552
56.408	0.008174	0.008059	0.002038	0.001774	0.002289	0.001976	0.002396	0.002179	0.00237	0.001836	0.001445	0.001571
56.609	0.00841	0.008252	0.002021	0.001784	0.002283	0.001995	0.002417	0.002195	0.002456	0.001815	0.001453	0.001588
56.81	0.008631	0.00844	0.002019	0.001799	0.002275	0.002031	0.00244	0.002222	0.002538	0.001794	0.001463	0.001603
57.011	0.008834	0.008622	0.002028	0.001818	0.002263	0.002077	0.002459	0.002262	0.00261	0.001779	0.001477	0.001616
57.213	0.009019	0.008797	0.002043	0.001843	0.002247	0.002129	0.002473	0.002317	0.002668	0.001771	0.001493	0.001627
57.414	0.009187	0.008964	0.00206	0.001871	0.002228	0.00218	0.002478	0.002389	0.002711	0.001776	0.001513	0.001636
57.615	0.009339	0.009122	0.002073	0.001904	0.002209	0.002225	0.002477	0.002473	0.002739	0.001794	0.001536	0.001643
57.816	0.009478	0.00927	0.00208	0.001938	0.002194	0.00226	0.002469	0.002564	0.002752	0.001824	0.001561	0.001647
58.017	0.009606	0.009408	0.002077	0.00197	0.002186	0.002286	0.002456	0.002653	0.002755	0.001863	0.001588	0.001651
58.218	0.009723	0.009534	0.002063	0.001998	0.002186	0.002301	0.002439	0.002731	0.002752	0.001907	0.001617	0.001653
58.42	0.009828	0.009645	0.002041	0.00202	0.002194	0.002309	0.00242	0.002792	0.002744	0.001953	0.001646	0.001654
58.621	0.009922	0.009739	0.002012	0.002036	0.002211	0.002313	0.002403	0.002829	0.002734	0.001996	0.001675	0.001654
58.822	0.010001	0.009813	0.001982	0.002047	0.002236	0.002321	0.002391	0.002841	0.00272	0.002033	0.001703	0.001653
59.023	0.010061	0.009865	0.001956	0.002055	0.002267	0.002335	0.002386	0.00283	0.002704	0.002062	0.00173	0.001653
59.224	0.0101	0.009893	0.001939	0.002063	0.002303	0.002359	0.002393	0.002803	0.002682	0.002084	0.001754	0.001652
59.425	0.010113	0.009894	0.001936	0.002075	0.002342	0.002394	0.002416	0.00277	0.002652	0.0021	0.001776	0.001651
59.626	0.0101	0.009868	0.001949	0.002095	0.00238	0.002438	0.00246	0.00274	0.00261	0.002112	0.001794	0.00165
59.828	0.010059	0.009815	0.001976	0.002125	0.002419	0.002487	0.002527	0.002721	0.002557	0.002121	0.001809	0.00165
60.029	0.009992	0.009736	0.002015	0.002166	0.002457	0.002535	0.002615	0.00272	0.002495	0.002127	0.001821	0.001649
60.23	0.0099	0.009634	0.002057	0.002219	0.002494	0.002576	0.002719	0.002738	0.002432	0.002132	0.001829	0.001649
60.431	0.009784	0.009509	0.002097	0.00228	0.00253	0.002605	0.002831	0.002773	0.002371	0.002136	0.001833	0.001648
60.632	0.009646	0.009364	0.002129	0.002348	0.002566	0.002618	0.002941	0.002818	0.002321	0.002139	0.001834	0.001649
60.833	0.009486	0.009199	0.002149	0.002421	0.002605	0.002611	0.003041	0.002862	0.002287	0.002139	0.001832	0.001649
61.034	0.009302	0.009015	0.002157	0.002492	0.002649	0.002586	0.003124	0.002896	0.002271	0.002135	0.001827	0.00165
61.236	0.009093	0.008812	0.002154	0.002558	0.002698	0.002544	0.003191	0.002912	0.002273	0.002131	0.00182	0.00165
61.437	0.008855	0.008588	0.002146	0.002614	0.002752	0.002492	0.003245	0.002909	0.00229	0.002128	0.001811	0.001651
61.638	0.008588	0.008344	0.00214	0.002656	0.002809	0.002438	0.003292	0.002887	0.002316	0.002129	0.001801	0.001652
61.839	0.008293	0.008079	0.002141	0.00268	0.00287	0.002392	0.003338	0.002853	0.002345	0.002136	0.00179	0.001654
62.04	0.00797	0.007797	0.002154	0.002687	0.002932	0.002362	0.003388	0.002818	0.002375	0.002155	0.001779	0.001655
62.241	0.007624	0.007499	0.002182	0.002677	0.002996	0.002351	0.003446	0.002798	0.002406	0.002185	0.001767	0.001657
62.443	0.007259	0.007191	0.002224	0.002654	0.003062	0.002364	0.003512	0.002805	0.002438	0.00223	0.001755	0.001658
62.644	0.00688	0.006878	0.002277	0.002621	0.003132	0.002397	0.003582	0.002848	0.002474	0.002285	0.001744	0.001659
62.845	0.00649	0.006563	0.002339	0.002582	0.003205	0.002446	0.003653	0.002928	0.002518	0.002347	0.001732	0.001661
63.046	0.006093	0.006248	0.002405	0.002542	0.003282	0.002502	0.003724	0.003044	0.002572	0.002411	0.001721	0.001661
63.247	0.005696	0.005936	0.002471	0.002503	0.003359	0.002558	0.003793	0.00319	0.002638	0.002474	0.001711	0.001662
63.448	0.005302	0.005627	0.002535	0.002468	0.003431	0.002606	0.003864	0.003358	0.002712	0.002533	0.0017	0.001661
63.649	0.004916	0.005319	0.002594	0.002439	0.00349	0.002643	0.003937	0.003536	0.00279	0.002585	0.001691	0.00166
63.851	0.004546	0.005013	0.002646	0.002417	0.003531	0.002667	0.004014	0.003713	0.002866	0.002631	0.001682	0.001657
64.052	0.004194	0.004707	0.002687	0.0024	0.00355	0.002682	0.004091	0.00388	0.00293	0.002668	0.001673	0.001654
64.253	0.003867	0.004405	0.002718	0.002389	0.003548	0.002692	0.004165	0.004036	0.002977	0.002699	0.001665	0.00165
64.454	0.003564	0.004108	0.002736	0.002383	0.003526	0.002702	0.004234	0.004181	0.002999	0.002721	0.001658	0.001644
64.655	0.003286	0.003819	0.002744	0.002379	0.003494	0.002722	0.004297	0.004319	0.002992	0.002736	0.001651	0.001639
64.856	0.003031	0.00354	0.002746	0.00238	0.003461	0.00276	0.004356	0.004455	0.002955	0.002744	0.001645	0.001632
65.057	0.002796	0.003273	0.002744	0.002385	0.003438	0.002822	0.004412	0.004597	0.00289	0.002746	0.00164	0.001626
65.259	0.002578	0.003022	0.002743	0.002396	0.003435	0.002912	0.004472	0.004754	0.002801	0.002744	0.001636	0.001619
65.46	0.002375	0.002789	0.002745	0.002416	0.003456	0.00303	0.004545	0.004931	0.002698	0.002741	0.001633	0.001612
65.661	0.002187	0.002574	0.002753	0.002446	0.003503	0.003172	0.00464	0.005131	0.002589	0.002737	0.001631	0.001605
65.862	0.002017	0.00238	0.002767	0.002492	0.003575	0.003332	0.004764	0.005352	0.002487	0.002732	0.001629	0.001598
66.063	0.001867	0.002207	0.002787	0.002555	0.003665	0.003501	0.004918	0.00559	0.002403	0.002724	0.001629	0.001591
66.264	0.001738	0.002054	0.00281	0.002635	0.003768	0.003671	0.005099	0.005836	0.002347	0.002708	0.00163	0.001584
66.466	0.001633	0.001922	0.002833	0.00273	0.003878	0.003835	0.005306	0.006083	0.002322	0.002681	0.001632	0.001577
66.667	0.001551	0.001808	0.002857	0.002835	0.003989	0.003986	0.005534	0.006322	0.002327	0.002643	0.001635	0.00157
66.868	0.001487	0.001711	0.00288	0.002943	0.004099	0.004122	0.005779	0.006546	0.002358	0.002595	0.001639	0.001564
67.069	0.001439	0.001629	0.002902	0.003049	0.004208	0.004245	0.006037	0.00675	0.002406	0.002541	0.001644	0.001558
67.27	0.001401	0.00156	0.002923	0.003146	0.004319	0.004356	0.006302	0.006936	0.002461	0.002487	0.001649	0.001554
67.471	0.00137	0.001505	0.002944	0.003229	0.004436	0.00446	0.006569	0.00711	0.002516	0.002437	0.001655	0.00155
67.672	0.001343	0.001463	0.002967	0.003294	0.004566	0.004564	0.006836	0.007279	0.002566	0.002399	0.00166	0.001547
67.874	0.001318	0.001436	0.002993	0.003337	0.004713	0.004674	0.007102	0.007451	0.00261	0.002376	0.001667	0.001545
68.075	0.001295	0.001424	0.003024	0.003362	0.004883	0.004796	0.007363	0.007635	0.002654	0.002371	0.001673	0.001545
68.276	0.001275	0.001428	0.00306	0.003371	0.005078	0.004931	0.007618	0.007835	0.002705	0.002386	0.001678	0.001547
68.477	0.001259	0.001446	0.003103	0.003369	0.005295	0.00508	0.007869	0.008054	0.002767	0.002422	0.001684	0.001551
68.678	0.001247	0.001472	0.003152	0.003361	0.005531	0.00524	0.008119	0.008288	0.002844	0.002479	0.001689	0.001556
68.879	0.001241	0.001503	0.003206	0.003353	0.005778	0.005411	0.008371	0.00853	0.002937	0.002557	0.001692	0.001563
69.08	0.001242	0.001533	0.003262	0.00335	0.006029	0.005589	0.008632	0.008773	0.003039	0.002656	0.001695	0.001572
69.282	0.001251	0.00156	0.003317	0.003357	0.006276	0.005774	0.008902	0.00901	0.003146	0.002776	0.001697	0.001582
69.483	0.001269	0.001581	0.003369	0.003378	0.006514	0.005966	0.009182	0.009238	0.003251	0.002916	0.001697	0.001593
69.684	0.001297	0.001594	0.003415	0.003415	0.006742	0.006166	0.009468	0.009456	0.003347	0.003073	0.001697	0.001605
69.885	0.001331	0.001599	0.003455	0.003468	0.006963	0.006374	0.009753	0.009662	0.003432	0.003245	0.001695	0.001617
70.086	0.001371	0.001598	0.003491	0.00354	0.007186	0.006594	0.010028	0.009855	0.003504	0.003427	0.001693	0.001628
70.287	0.001411	0.001593	0.003526	0.003627	0.007419	0.006827	0.010282	0.010035	0.003564	0.003613	0.001691	0.001639
70.489	0.001449	0.001583	0.003565	0.003728	0.007669	0.007076	0.010504	0.010203	0.003614	0.003801	0.001688	0.001648
70.69	0.00148	0.001567	0.003614	0.00384	0.00794	0.007341	0.010687	0.010358	0.003655	0.003986	0.001684	0.001656
70.891	0.001501	0.001546	0.003677	0.003964	0.008234	0.007626	0.010826	0.010501	0.003691	0.004165	0.001681	0.001661
71.092	0.001513	0.001519	0.003761	0.004097	0.008549	0.007932	0.010919	0.010628	0.003724	0.004335	0.001677	0.001664
71.293	0.001517	0.001486	0.003866	0.00424	0.008878	0.008259	0.010965	0.010737	0.003754	0.004491	0.001674	0.001664
71.494	0.001516	0.001449	0.003995	0.004392	0.009215	0.008607	0.010966	0.010826	0.003784	0.004634	0.001671	0.001662
71.695	0.001515	0.001407	0.004144	0.004552	0.009554	0.008971	0.010923	0.01089	0.003818	0.004763	0.001669	0.001657
71.897	0.001513	0.001363	0.00431	0.004722	0.009889	0.00935	0.010841	0.010922	0.00386	0.004879	0.001668	0.00165
72.098	0.001512	0.001319	0.004488	0.004903	0.01022	0.00974	0.010723	0.010916	0.003913	0.004981	0.001667	0.00164
72.299	0.001512	0.001279	0.004672	0.005097	0.01055	0.01014	0.010569	0.010864	0.00398	0.00507	0.001668	0.001629
72.5	0.001512	0.001244	0.004858	0.005305	0.010882	0.010549	0.010381	0.010763	0.004062	0.005151	0.00167	0.001616
72.701	0.00151	0.001217	0.005045	0.005526	0.011217	0.010964	0.010162	0.010609	0.004156	0.005226	0.001674	0.001602
72.902	0.001504	0.001197	0.005235	0.005762	0.011557	0.011384	0.009913	0.010404	0.004261	0.005302	0.001679	0.001588
73.103	0.001492	0.001185	0.005431	0.006012	0.011902	0.011805	0.009638	0.010151	0.004372	0.005382	0.001684	0.001574
73.305	0.001474	0.001179	0.005639	0.006278	0.012248	0.012224	0.009338	0.009856	0.004486	0.005466	0.001691	0.001561
73.506	0.001451	0.001179	0.005867	0.006558	0.012592	0.012631	0.009019	0.009529	0.004601	0.005556	0.001698	0.00155
73.707	0.001422	0.001182	0.006119	0.006852	0.012928	0.013015	0.008684	0.009179	0.004716	0.005652	0.001705	0.001542
73.908	0.001389	0.001186	0.006402	0.007162	0.013251	0.013366	0.008338	0.008811	0.004833	0.005752	0.001713	0.001535
74.109	0.001353	0.001192	0.006716	0.007486	0.013551	0.013674	0.007982	0.008429	0.004958	0.005854	0.00172	0.001532
74.31	0.001318	0.001199	0.007062	0.007823	0.013822	0.013934	0.007615	0.008034	0.005092	0.005959	0.001726	0.001533
74.511	0.001285	0.001205	0.007432	0.008173	0.014053	0.014143	0.007237	0.007627	0.005238	0.006069	0.001732	0.001536
74.713	0.001255	0.001211	0.007819	0.008537	0.014239	0.014301	0.006846	0.007207	0.005396	0.006187	0.001736	0.001543
74.914	0.00123	0.001217	0.008215	0.008914	0.014374	0.01441	0.006444	0.006774	0.005563	0.006318	0.001738	0.001553
75.115	0.001211	0.001225	0.008613	0.009306	0.014455	0.014474	0.006034	0.006328	0.005735	0.006467	0.001739	0.001566
75.316	0.001199	0.001237	0.009009	0.009715	0.014479	0.014498	0.005619	0.005875	0.005908	0.006634	0.001737	0.001582
75.517	0.001195	0.001253	0.009402	0.01014	0.014448	0.014483	0.005209	0.005424	0.006078	0.006823	0.001733	0.001599
75.718	0.0012	0.001274	0.009795	0.010584	0.014365	0.014427	0.004812	0.00498	0.006244	0.007031	0.001727	0.001618
75.92	0.001213	0.001303	0.010192	0.011046	0.014231	0.014328	0.004439	0.004551	0.006402	0.007255	0.001719	0.001637
76.121	0.001232	0.001339	0.010597	0.011526	0.014047	0.014179	0.004098	0.00414	0.006552	0.007492	0.001709	0.001656
76.322	0.001254	0.00138	0.011014	0.012018	0.013812	0.013977	0.003794	0.003752	0.006689	0.007736	0.001698	0.001675
76.523	0.001277	0.001426	0.011445	0.012514	0.013525	0.013716	0.003526	0.003393	0.006809	0.007982	0.001686	0.001693
76.724	0.001295	0.001471	0.011888	0.013005	0.013183	0.013391	0.003295	0.003067	0.00691	0.008226	0.001674	0.001709
76.925	0.001306	0.001513	0.01234	0.013483	0.012785	0.013001	0.003097	0.002778	0.00699	0.008464	0.001661	0.001724
77.126	0.001307	0.001547	0.012792	0.013939	0.012333	0.012548	0.002927	0.002529	0.00705	0.008691	0.00165	0.001737
77.328	0.001298	0.001569	0.013239	0.014365	0.011835	0.012036	0.002776	0.002317	0.007094	0.008905	0.00164	0.001749
77.529	0.001283	0.001577	0.013671	0.014757	0.011299	0.011472	0.002636	0.002141	0.007125	0.009102	0.001631	0.001759
77.73	0.001265	0.001568	0.014082	0.015112	0.010733	0.010867	0.002502	0.001997	0.007153	0.009282	0.001625	0.001768
77.931	0.00125	0.001544	0.014463	0.015428	0.01015	0.010234	0.002368	0.001876	0.007182	0.009442	0.001621	0.001776
78.132	0.001243	0.001508	0.014804	0.015707	0.009557	0.00959	0.002235	0.001772	0.007213	0.009578	0.00162	0.001783
78.333	0.001248	0.001466	0.0151	0.015949	0.008961	0.008954	0.002101	0.001678	0.007244	0.009689	0.001622	0.00179
78.534	0.001264	0.001423	0.015345	0.01615	0.00837	0.008339	0.001966	0.001589	0.007267	0.009771	0.001626	0.001797
78.736	0.001292	0.001387	0.015538	0.01631	0.007784	0.007753	0.001836	0.001504	0.007276	0.009824	0.001634	0.001805
78.937	0.001327	0.001362	0.015678	0.016422	0.007208	0.007201	0.001716	0.001426	0.007263	0.009845	0.001644	0.001813
79.138	0.001362	0.00135	0.015767	0.016482	0.006641	0.00668	0.001614	0.00136	0.007222	0.009833	0.001656	0.001823
79.339	0.001392	0.001351	0.015807	0.016487	0.006088	0.006183	0.001531	0.001311	0.007152	0.009788	0.00167	0.001833
79.54	0.00141	0.001361	0.015799	0.016431	0.005553	0.005701	0.001467	0.001281	0.007053	0.009709	0.001686	0.001845
79.741	0.001411	0.001374	0.015741	0.016309	0.005041	0.005222	0.00142	0.00127	0.006933	0.009597	0.001703	0.001857
79.943	0.001392	0.001388	0.015629	0.016117	0.004558	0.004742	0.001384	0.001277	0.006799	0.009451	0.00172	0.001872
80.144	0.001353	0.001399	0.015457	0.015853	0.004111	0.004261	0.00135	0.001298	0.006658	0.00927	0.001736	0.001887
80.345	0.001299	0.001403	0.01522	0.015517	0.003706	0.003787	0.001312	0.001328	0.006517	0.009052	0.001752	0.001904
80.546	0.001235	0.001398	0.014912	0.015114	0.003348	0.003333	0.001261	0.001361	0.006378	0.008795	0.001767	0.001921
80.747	0.00117	0.001383	0.014532	0.014652	0.003041	0.002913	0.001196	0.00139	0.006245	0.008502	0.001779	0.001939
80.948	0.001114	0.001358	0.014084	0.014139	0.002786	0.002535	0.001116	0.00141	0.006115	0.008175	0.00179	0.001956
81.149	0.001075	0.001325	0.013575	0.013584	0.002578	0.00221	0.001028	0.001422	0.005987	0.007815	0.001798	0.001974
81.351	0.001059	0.001287	0.013014	0.012997	0.002412	0.001943	0.00094	0.001425	0.005853	0.007426	0.001803	0.00199
81.552	0.001067	0.001247	0.012413	0.012383	0.002279	0.001735	0.000859	0.001421	0.005711	0.007011	0.001806	0.002005
81.753	0.001097	0.00121	0.01178	0.011746	0.00217	0.001584	0.000791	0.001407	0.005554	0.006575	0.001807	0.002019
81.954	0.001142	0.001181	0.011125	0.011091	0.002078	0.001482	0.000741	0.001384	0.005377	0.006126	0.001806	0.00203
82.155	0.001194	0.001166	0.010451	0.010422	0.001996	0.00142	0.000712	0.001353	0.005177	0.005672	0.001803	0.002039
82.356	0.001244	0.001167	0.009765	0.00974	0.001917	0.00139	0.000705	0.001317	0.00495	0.005221	0.0018	0.002045
82.557	0.001283	0.001185	0.009068	0.009048	0.00184	0.001382	0.00072	0.001281	0.004697	0.004778	0.001796	0.002049
82.759	0.001306	0.001217	0.008368	0.008351	0.001764	0.001387	0.000756	0.001247	0.004422	0.004346	0.001792	0.00205
82.96	0.001312	0.00126	0.007668	0.007654	0.001693	0.001395	0.000813	0.001218	0.00413	0.003931	0.001789	0.002048
83.161	0.001304	0.001308	0.006978	0.006965	0.001629	0.001399	0.000887	0.001197	0.00383	0.003536	0.001789	0.002045
83.362	0.001288	0.001356	0.006307	0.006292	0.001577	0.001396	0.000972	0.001185	0.003529	0.003163	0.00179	0.002039
83.563	0.001268	0.001402	0.005665	0.005642	0.001539	0.001387	0.001059	0.001183	0.003233	0.002813	0.001795	0.002032
83.764	0.00125	0.001442	0.005064	0.005022	0.001518	0.001376	0.001139	0.001191	0.002947	0.002488	0.001803	0.002023
83.966	0.001233	0.001476	0.00451	0.004441	0.001513	0.001369	0.001204	0.001204	0.00267	0.002192	0.001815	0.002012
84.167	0.00122	0.001504	0.004008	0.003906	0.001522	0.001373	0.001249	0.00122	0.002403	0.001931	0.00183	0.002002
84.368	0.001206	0.00153	0.003561	0.003423	0.001541	0.001394	0.001273	0.001239	0.002144	0.001708	0.00185	0.00199
84.569	0.00119	0.001554	0.003173	0.002994	0.001565	0.001432	0.001279	0.00126	0.001893	0.001529	0.001873	0.001979
84.77	0.001169	0.001581	0.002842	0.002621	0.00159	0.001487	0.001273	0.001282	0.001649	0.001391	0.0019	0.001968
84.971	0.001141	0.001609	0.002568	0.0023	0.00161	0.001554	0.001265	0.001303	0.001415	0.001295	0.00193	0.001957
85.172	0.001108	0.001641	0.002345	0.00203	0.001623	0.001625	0.001261	0.001324	0.001192	0.001237	0.001962	0.001948
85.374	0.00107	0.001673	0.002167	0.001804	0.001629	0.001694	0.001265	0.001343	0.000981	0.001213	0.001996	0.001939
85.575	0.001028	0.001704	0.002029	0.001617	0.001628	0.001753	0.001278	0.001364	0.000782	0.001217	0.002031	0.001931
85.776	0.000981	0.001732	0.00192	0.001463	0.001625	0.001797	0.001297	0.001385	0.000596	0.001242	0.002067	0.001925
85.977	0.00093	0.001755	0.00183	0.001336	0.00162	0.001822	0.001315	0.001408	0.000421	0.001279	0.002103	0.001919
86.178	0.000877	0.001772	0.00175	0.001234	0.001615	0.001828	0.001332	0.001433	0.000254	0.001319	0.002138	0.001914
86.379	0.000823	0.001781	0.001671	0.001155	0.001606	0.001814	0.001343	0.001457	9.3e-05	0.001356	0.002171	0.001909
86.58	0.00077	0.00178	0.001588	0.001099	0.001591	0.001784	0.001349	0.001479	-6.2e-05	0.001385	0.002202	0.001906
86.782	0.00072	0.001767	0.0015	0.001066	0.001568	0.001742	0.001348	0.0015	-0.000212	0.001404	0.002231	0.001903
86.983	0.000714	0.001711	0.001372	0.001099	0.001512	0.001705	0.001355	0.001499	-0.000364	0.001376	0.002257	0.001901
87.184	0.000708	0.001657	0.001235	0.001137	0.001434	0.001663	0.00136	0.001495	-0.000516	0.001337	0.002279	0.0019
87.385	0.0007	0.001605	0.0011	0.001177	0.001348	0.001621	0.001363	0.001492	-0.000666	0.0013	0.002298	0.001899
87.586	0.000691	0.001551	0.000968	0.001221	0.00126	0.00158	0.001365	0.001488	-0.000814	0.001265	0.002313	0.001899
87.787	0.000682	0.001495	0.000837	0.001269	0.001172	0.001541	0.001369	0.001483	-0.000961	0.001231	0.002325	0.0019
87.989	0.000675	0.001437	0.000705	0.00132	0.001086	0.001505	0.001376	0.001475	-0.001108	0.001197	0.002333	0.001901
88.19	0.00067	0.001376	0.000573	0.001374	0.001	0.001472	0.001386	0.001465	-0.001256	0.001162	0.002337	0.001903
88.391	0.000669	0.001313	0.000437	0.001429	0.000916	0.001441	0.001399	0.001452	-0.001404	0.001124	0.002338	0.001906
88.592	0.000671	0.001249	0.000299	0.001487	0.000832	0.001411	0.001415	0.001437	-0.001553	0.001084	0.002336	0.00191
88.793	0.000676	0.001184	0.000156	0.001545	0.000747	0.001382	0.001433	0.00142	-0.001703	0.001039	0.002331	0.001915
88.994	0.000684	0.001119	9e-06	0.001604	0.000661	0.001353	0.001453	0.001401	-0.001855	0.00099	0.002324	0.001921
89.195	0.000695	0.001055	-0.000143	0.001663	0.000573	0.001325	0.001476	0.00138	-0.002009	0.000936	0.002316	0.001927
89.397	0.000709	0.000991	-0.0003	0.001722	0.000481	0.001296	0.0015	0.001357	-0.002164	0.000876	0.002306	0.001935
89.598	0.000725	0.000929	-0.000463	0.00178	0.000385	0.001267	0.001525	0.001332	-0.002321	0.000811	0.002296	0.001944
89.799	0.000744	0.000868	-0.000631	0.001837	0.000284	0.001236	0.001553	0.001306	-0.002479	0.00074	0.002286	0.001955
90	0.000765	0.00081	-0.000803	0.001893	0.000179	0.001204	0.001581	0.001279	-0.002639	0.000665	0.002277	0.001966
											0.002268	0.00198
											0.00226	0.001994
											0.002254	0.002009
											0.002249	0.002026
											0.002245	0.002043
											0.002242	0.002062
											0.002241	0.00208
											0.00224	0.0021
											0.002239	0.002119
											0.002238	0.002139
											0.002237	0.002158
											0.002236	0.002176
											0.002233	0.002194
											0.002229	0.00221
											0.002224	0.002225
											0.002217	0.002238
											0.002208	0.002249
											0.002198	0.002258
											0.002187	0.002265
											0.002174	0.00227
											0.002162	0.002272
											0.002149	0.002272
											0.002136	0.00227
											0.002125	0.002267
											0.002115	0.002263
											0.002107	0.002257
											0.002101	0.002252
											0.002097	0.002246
											0.002096	0.00224
											0.002098	0.002235
											0.002103	0.00223
											0.002111	0.002226
											0.002121	0.002224
											0.002134	0.002222
											0.002148	0.002221
											0.002164	0.002222
											0.002181	0.002223
											0.002198	0.002225
											0.002216	0.002228
											0.002233	0.002231
											0.00225	0.002234
											0.002267	0.002237
											0.002283	0.002239
											0.002298	0.00224
											0.002312	0.002239
											0.002324	0.002238
											0.002336	0.002235
											0.002346	0.002231
											0.002354	0.002225
											0.002361	0.002218
											0.002367	0.00221
											0.002371	0.002201
											0.002375	0.002192
											0.002377	0.002184
											0.002378	0.002176
											0.002378	0.002169
											0.002377	0.002165
											0.002376	0.002162
											0.002374	0.002163
											0.002371	0.002166
											0.002368	0.002173
											0.002364	0.002183
											0.002361	0.002196
											0.002356	0.002213
											0.002352	0.002233
											0.002348	0.002255
											0.002343	0.00228
											0.002339	0.002306
											0.002335	0.002334
											0.002332	0.002363
											0.00233	0.002391
											0.00233	0.00242
											0.002331	0.002448
											0.002334	0.002474
											0.002339	0.002499
											0.002347	0.002522
											0.002358	0.002542
											0.002371	0.00256
											0.002388	0.002575
											0.002408	0.002587
											0.00243	0.002597
											0.002456	0.002604
											0.002484	0.00261
											0.002514	0.002615
											0.002546	0.002619
											0.00258	0.002623
											0.002614	0.002628
											0.002649	0.002634
											0.002685	0.002643
											0.00272	0.002653
											0.002755	0.002666
											0.002789	0.002682
											0.002822	0.0027
											0.002853	0.002721
											0.002883	0.002744
											0.002911	0.002769
											0.002938	0.002796
											0.002962	0.002823
											0.002985	0.002851
											0.003005	0.002879
											0.003025	0.002906
											0.003043	0.002931
											0.00306	0.002954
											0.003076	0.002974
											0.003093	0.002992
											0.003109	0.003007
											0.003125	0.003019
											0.003141	0.003029
											0.003158	0.003036
											0.003175	0.003042
											0.003193	0.003047
											0.003211	0.003052
											0.003229	0.003056
											0.003248	0.003061
											0.003267	0.003069
											0.003286	0.003078
											0.003305	0.003092
											0.003324	0.00311
											0.003343	0.003133
											0.003361	0.00316
											0.00338	0.003194
											0.003397	0.003232
											0.003415	0.003275
											0.003432	0.003323
											0.00345	0.003374
											0.003467	0.003429
											0.003485	0.003487
											0.003504	0.003547
											0.003523	0.003608
											0.003543	0.00367
											0.003563	0.003732
											0.003585	0.003794
											0.003608	0.003855
											0.003632	0.003915
											0.003659	0.003974
											0.003687	0.004032
											0.003717	0.00409
											0.003748	0.004147
											0.003782	0.004203
											0.003818	0.004259
											0.003857	0.004315
											0.003897	0.004371
											0.00394	0.004429
											0.003985	0.004487
											0.004033	0.004547
											0.004083	0.004608
											0.004135	0.004671
											0.00419	0.004735
											0.004246	0.004801
											0.004304	0.004869
											0.004364	0.004938
											0.004425	0.005008
											0.004487	0.005079
											0.00455	0.005151
											0.004615	0.005223
											0.004682	0.005295
											0.00475	0.005367
											0.004819	0.005437
											0.004891	0.005506
											0.004965	0.005574
											0.005041	0.00564
											0.00512	0.005704
											0.005203	0.005766
											0.005288	0.005827
											0.005377	0.005886
											0.00547	0.005945
											0.005567	0.006003
											0.005666	0.006061
											0.005769	0.00612
											0.005874	0.00618
											0.005981	0.006242
											0.006091	0.006307
											0.006201	0.006376
											0.006312	0.006449
											0.006424	0.006527
											0.006537	0.00661
											0.006649	0.0067
											0.00676	0.006796
											0.006872	0.006898
											0.006982	0.007008
											0.007092	0.007125
											0.007202	0.007248
											0.007311	0.007378
											0.00742	0.007514
											0.00753	0.007656
											0.007641	0.007803
											0.007753	0.007953
											0.007867	0.008108
											0.007982	0.008265
											0.0081	0.008425
											0.008221	0.008586
											0.008343	0.008748
											0.008468	0.00891
											0.008595	0.009072
											0.008724	0.009233
											0.008856	0.009393
											0.008989	0.009551
											0.009123	0.009707
											0.009258	0.009861
											0.009394	0.010012
											0.009529	0.01016
											0.009664	0.010304
											0.009797	0.010445
											0.009928	0.010582
											0.010056	0.010714
											0.010181	0.010842
											0.010301	0.010964
											0.010417	0.01108
											0.010528	0.011191
											0.010632	0.011296
											0.01073	0.011394
											0.010822	0.011486
											0.010905	0.011571
											0.010981	0.011649
											0.01105	0.01172
											0.011111	0.011783
											0.011163	0.011838
											0.011209	0.011884
											0.011247	0.011922
											0.011278	0.011951
											0.011303	0.011969
											0.01132	0.011977
											0.011331	0.011975
											0.011335	0.011961
											0.011333	0.011935
											0.011324	0.011898
											0.011308	0.011849
											0.011286	0.011787
											0.011257	0.011714
											0.01122	0.01163
											0.011176	0.011534
											0.011124	0.011428
											0.011062	0.011312
											0.010991	0.011186
											0.01091	0.011052
											0.010819	0.01091
											0.010718	0.010761
											0.010606	0.010606
											0.010482	0.010445
											0.010348	0.010279
											0.010203	0.010108
											0.010047	0.009934
											0.00988	0.009756
											0.009703	0.009576
											0.009516	0.009392
											0.00932	0.009206
											0.009116	0.009017
											0.008906	0.008826
											0.00869	0.008633
											0.008469	0.008437
											0.008245	0.008239
											0.008017	0.008039
											0.007788	0.007837
											0.007558	0.007633
											0.007327	0.007428
											0.007096	0.007221
											0.006867	0.007013
											0.006639	0.006803
											0.006413	0.006593
											0.006191	0.006382
											0.005971	0.006171
											0.005755	0.00596
											0.005543	0.005751
											0.005335	0.005543
											0.005132	0.005338
											0.004932	0.005136
											0.004737	0.004937
											0.004547	0.004741
											0.004362	0.004551
											0.004182	0.004365
											0.004007	0.004184
											0.003838	0.00401
											0.003675	0.003843
											0.003518	0.003682
											0.003367	0.003529
											0.003222	0.003384
											0.003084	0.003246
											0.002953	0.003115
											0.002828	0.002992
											0.002711	0.002875
											0.0026	0.002765
											0.002497	0.00266
											0.0024	0.002562
											0.00231	0.002469
											0.002227	0.002381
											0.002149	0.002297
											0.002077	0.002218
											0.00201	0.002143
											0.001948	0.002073
											0.001891	0.002005
											0.001838	0.001942
											0.001789	0.001882
											0.001744	0.001826
											0.001702	0.001774
											0.001663	0.001726
											0.001627	0.001681
											0.001593	0.00164
											0.001561	0.001603
											0.001532	0.001569
											0.001505	0.001538
											0.001479	0.00151
											0.001456	0.001485
											0.001434	0.001461
											0.001414	0.00144
											0.001396	0.00142
											0.00138	0.001402
											0.001365	0.001386
											0.001353	0.001371
											0.001342	0.001356
											0.001332	0.001343
											0.001325	0.00133
											0.001319	0.001318
											0.001315	0.001307
											0.001312	0.001295
											0.00131	0.001285
											0.001309	0.001274
											0.001308	0.001265
											0.001307	0.001256
											0.001306	0.001248
											0.001304	0.001241
											0.001301	0.001234
											0.001298	0.001227
											0.001294	0.001221
											0.001289	0.001215
											0.001283	0.001209
											0.001276	0.001203
											0.001269	0.001196
											0.001262	0.001189
											0.001255	0.001182
											0.001247	0.001175
											0.00124	0.001167
											0.001234	0.001158
											0.001229	0.001149
											0.001225	0.001139
											0.001223	0.001129
											0.001223	0.001119
											0.001225	0.001109
											0.001228	0.0011
											0.001234	0.001092
											0.001241	0.001085
											0.001251	0.001079
											0.001262	0.001075
											0.001274	0.001073
											0.001286	0.001076
											0.001297	0.001083
											0.001307	0.001091
											0.001318	0.001102
											0.001328	0.001113
											0.001339	0.001125
											0.001349	0.001137
											0.00136	0.00115
											0.00137	0.001163
											0.001381	0.001176
											0.001391	0.001189
											0.001402	0.001203
											0.001412	0.001216
											0.001422	0.001229
											0.001432	0.001242
											0.001442	0.001255
											0.001452	0.001268
											0.001461	0.001281
											0.001471	0.001294
											0.00148	0.001306
											0.001489	0.001318
											0.001498	0.001331
											0.001507	0.001343
											0.001516	0.001355
											0.001524	0.001367
											0.001533	0.001379
											0.001541	0.001391
											0.001549	0.001403
											0.001557	0.001416
											0.001565	0.001428
											0.001572	0.00144
											0.00158	0.001453
											0.001587	0.001465
											0.001595	0.001478
											0.001602	0.001491
