# Supplementary material for: Proton conductance by human uncoupling protein 1 is inhibited by purine and pyrimidine nucleotides
Source: EMBO J. 2025 Feb 28;44(8):2353–65. doi: 10.1038/s44318-025-00395-3 (PMC12000319; doi:10.1038/s44318-025-00395-3)
Supplement: Supplementary file 4 — Source data Fig. 2 [file 44318_2025_395_MOESM4_ESM.zip]

Archive with 17 entries (16 files):
- Figure 2/
- Figure 2/Figure 2G.xlsx
- __MACOSX/Figure 2/._Figure 2G.xlsx
- Figure 2/Figure 2F.xlsx
- __MACOSX/Figure 2/._Figure 2F.xlsx
- Figure 2/Figure 2A.xlsx
- __MACOSX/Figure 2/._Figure 2A.xlsx
- Figure 2/Figure 2C.xlsx
- __MACOSX/Figure 2/._Figure 2C.xlsx
- Figure 2/Figure 2B.xlsx
- __MACOSX/Figure 2/._Figure 2B.xlsx
- Figure 2/Figure 2E.xlsx
- __MACOSX/Figure 2/._Figure 2E.xlsx
- Figure 2/Figure 2H.xlsx
- __MACOSX/Figure 2/._Figure 2H.xlsx
- Figure 2/Figure 2D.xlsx
- __MACOSX/Figure 2/._Figure 2D.xlsx
