# Supplementary material for: Proton conductance by human uncoupling protein 1 is inhibited by purine and pyrimidine nucleotides
Source: EMBO J. 2025 Feb 28;44(8):2353–65. doi: 10.1038/s44318-025-00395-3 (PMC12000319; doi:10.1038/s44318-025-00395-3)
Supplement: Supplementary file 4 — Source data Fig. 2 [file 44318_2025_395_MOESM4_ESM.zip › Figure 2/Figure 2G.xlsx]

## Sheet: Figure 2G
Time (s)	OA	GTP	ATP	dTTP	CTP	UTP
0	-9.03325	-3.8705	-3.39462	1.96254	-9.63213	-4.62969
0.04	-8.48525	-3.9545	-3.89962	1.45254	-8.39013	-3.97869
0.08	-8.12525	-2.5415	-5.71462	1.71854	-7.66713	-3.17969
0.12	-8.89825	-2.6255	-4.38962	2.55554	-7.51513	-5.83369
0.16	-8.18325	-3.3425	-4.02362	1.66354	-8.19713	-2.78369
0.2	-8.41625	-2.4975	-2.29562	1.50654	-7.92513	-4.73569
0.24	-7.65725	-3.2205	-4.22662	2.15054	-8.73513	-4.63469
0.28	-8.53125	-4.6155	-2.03962	3.40054	-7.84313	-4.55869
0.32	-8.61425	-2.4485	-3.36462	2.71954	-7.43713	-4.84669
0.36	-8.75625	-3.9195	-4.63362	2.82854	-7.90813	-5.75169
0.4	-9.36125	-4.3225	-3.38062	3.09854	-7.73713	-3.70069
0.44	-7.34925	-3.6295	-4.50562	3.11854	-9.70013	-4.65569
0.48	-8.17025	-4.0855	-3.50662	3.04454	-7.46113	-4.67069
0.52	-7.67725	-3.2865	-4.25362	3.39554	-8.22213	-4.48169
0.56	-8.55725	-2.9195	-2.77662	2.64154	-7.14013	-5.11769
0.6	-6.39925	-3.5505	-1.59962	4.26454	-7.78513	-5.12869
0.64	-6.65825	-2.7575	-1.83062	3.38954	-8.95913	-5.93869
0.68	-8.71925	-3.3805	-3.28262	3.92054	-7.91813	-4.93269
0.72	-7.31525	-4.2645	-2.42662	4.12454	-8.83313	-3.62469
0.76	-8.27125	-3.4545	-3.96162	5.05254	-6.73613	-4.12569
0.8	-7.75225	-3.5525	-2.66462	4.05454	-6.48513	-4.46969
0.84	-9.39925	-3.9825	-2.66662	4.46654	-6.48113	-3.75069
0.88	-9.15325	-3.2265	-3.99962	3.72954	-6.95413	-4.97069
0.92	-8.05625	-3.3425	-2.00662	3.14454	-6.96513	-4.50869
0.96	-7.82825	-3.3155	-3.22462	3.68954	-7.48513	-5.00069
1	-7.70625	-3.4145	-2.93062	1.91454	-7.27713	-4.00969
1.04	-7.31625	-3.3765	-3.25762	2.93954	-7.34313	-3.96969
1.08	-7.74225	-4.0555	-3.84062	3.32054	-7.08513	-2.43169
1.12	-7.39625	-3.5575	-3.63262	2.79854	-6.47713	-3.99969
1.16	-7.85425	-4.4455	-3.87162	2.65554	-7.23713	-3.74369
1.2	-8.41425	-4.2055	-3.68162	3.73954	-7.37213	-3.41269
1.24	-7.20825	-3.0935	-3.68162	2.22754	-8.08313	-4.06669
1.28	-7.22525	-4.4615	-3.86362	3.57154	-6.84413	-3.24869
1.32	-7.15625	-3.5715	-3.43662	2.32254	-7.42513	-2.98469
1.36	-5.06125	-3.4795	-1.95162	1.58054	-7.53813	-3.74169
1.4	-4.57225	-2.1815	-2.88062	2.97854	-7.41013	-3.99369
1.44	-6.04025	-3.5215	-1.77162	2.35354	-6.51013	-3.43069
1.48	-7.66425	-2.5225	-2.93662	2.15254	-6.89513	-3.39469
1.52	-7.09125	-3.8825	-2.98462	2.31854	-7.76813	-3.58369
1.56	-9.02525	-3.9775	-3.22562	2.93654	-6.34913	-1.66569
1.6	-8.12725	-3.5745	-2.38962	2.69254	-6.63113	-2.95369
1.64	-8.29525	-3.5785	-2.52262	1.56554	-6.72713	-2.77369
1.68	-7.69225	-4.0865	-2.01462	1.65754	-7.98113	-3.78369
1.72	-6.94425	-2.7215	-2.73962	1.16554	-7.63713	-2.46869
1.76	-5.56025	-2.0335	-3.95162	1.43754	-5.40713	-2.15869
1.8	-5.13025	-3.0625	-3.39162	1.09954	-5.92713	-2.51569
1.84	-7.37525	-2.2625	-4.49562	2.10954	-6.03713	-4.11169
1.88	-6.91925	-3.4415	-4.68262	2.63354	-6.56513	-2.82369
1.92	-6.75225	-2.8855	-3.12962	1.12554	-5.43613	-1.99769
1.96	-6.85125	-3.0935	-1.70862	-0.78546	-7.29313	-3.39369
2	-6.28025	-0.9155	-2.42762	-0.29546	-6.87313	-2.67169
2.04	-5.93625	-1.7205	-0.70362	0.31254	-6.64313	-3.43069
2.08	-5.49725	-1.2825	-2.54962	-0.70946	-7.05113	-2.58469
2.12	-6.31525	-1.2645	-2.82062	-0.07446	-5.70313	-3.49869
2.16	-5.61725	-2.6235	-2.86962	-0.26846	-4.53513	-2.93869
2.2	-6.00625	-2.1405	-4.24862	0.08054	-5.15813	-3.71369
2.24	-5.54525	-2.4995	-2.90362	0.78254	-4.89513	-4.39569
2.28	-6.66925	-2.5195	-2.61662	0.03354	-6.01413	-3.57769
2.32	-6.47925	-4.2225	-1.51462	0.32154	-5.48913	-3.73869
2.36	-7.23625	-3.6285	-0.09962	-0.60346	-6.01913	-5.14669
2.4	-5.57025	-2.5915	-0.51862	-0.22846	-4.93113	-5.31869
2.44	-7.09925	-2.3775	-1.09562	-0.31546	-6.51513	-5.32869
2.48	-7.86125	-3.7555	-1.86662	0.26254	-5.64913	-4.80569
2.52	-6.10725	-3.6665	-2.37062	-1.39646	-4.13413	-3.59469
2.56	-4.90525	-3.3585	-1.43562	-0.24446	-5.26213	-3.16569
2.6	-5.20225	-2.9435	-1.99062	-0.68246	-4.97013	-3.45869
2.64	-5.50825	-1.2135	-1.53762	-0.93246	-4.74913	-3.66669
2.68	-5.21025	-0.4125	-1.35662	-1.50146	-6.25513	-2.57169
2.72	-5.50825	-1.9815	-1.72562	-0.71446	-5.86013	-2.12469
2.76	-3.96025	-1.8245	-1.77362	-0.91746	-5.77013	-1.85369
2.8	-4.97825	-1.9575	-0.13062	0.42654	-6.07713	-2.85369
2.84	-5.12825	-1.9565	-1.03562	-0.85346	-6.28213	-3.44469
2.88	-5.84625	-1.8065	-1.30862	-0.28446	-6.10813	-4.65869
2.92	-6.06925	-2.6185	-2.11162	0.16154	-5.03413	-4.40769
2.96	-6.59925	-2.0395	-2.25062	-1.03746	-5.33813	-3.91769
3	-6.45825	-1.7285	-2.30362	-0.14546	-5.18813	-1.28369
3.04	-6.19825	-2.3625	-1.83662	-0.66446	-5.30713	-3.19169
3.08	-5.65625	-2.2465	-1.49962	-1.02846	-5.30813	-1.63669
3.12	-5.72225	-4.1095	-0.13062	-0.64946	-5.96313	-2.55569
3.16	-5.80425	-2.7325	0.083381	-0.48946	-4.80313	-2.45869
3.2	-5.05025	-2.4055	-0.55962	-0.67046	-4.22413	-2.01569
3.24	-3.93525	-3.8425	-2.78362	-0.66146	-6.24313	-3.06569
3.28	-3.03125	-4.1805	-2.88362	-0.84246	-4.63713	-3.42569
3.32	-2.89525	-2.1405	-1.80062	-0.18946	-6.34513	-3.11469
3.36	-2.76425	-2.9125	-2.35362	-0.76046	-4.48613	-3.30469
3.4	-3.58125	-1.1705	-2.22862	-0.74046	-4.87013	-3.86469
3.44	-3.51225	-2.9765	-1.61462	-1.39946	-5.36713	-2.73469
3.48	-3.49825	-2.9895	-0.51862	-1.96346	-4.70013	-2.78869
3.52	-2.78525	-1.4145	-2.18462	0.52754	-5.25013	-2.16169
3.56	-5.11025	-1.7565	-2.09562	0.24654	-5.90613	-2.19469
3.6	-5.88225	-2.8995	-1.50062	-0.54346	-5.34613	-3.37069
3.64	-5.70925	-2.1895	-2.21062	-0.13146	-4.90613	-3.08869
3.68	-5.25325	-2.2175	-2.29162	0.25354	-5.50313	-3.51769
3.72	-6.01225	-1.7295	-2.78762	-0.29446	-3.41113	-2.95969
3.76	-5.18225	-2.3195	-3.09762	-1.15446	-4.53813	-5.21069
3.8	-4.20925	-2.8985	-0.88662	-0.44946	-4.01113	-3.25369
3.84	-2.89425	-2.3035	-1.40362	-1.31346	-3.28213	-0.97969
3.88	-4.03225	-0.8075	-0.76762	-0.67646	-3.69213	-2.38769
3.92	-3.84425	-3.3145	-1.22162	0.01754	-4.35913	-2.25769
3.96	-4.18025	-1.1145	-0.08462	0.55354	-4.71713	-1.68169
4	-5.30125	-1.5705	-1.52362	0.22154	-4.41713	-2.33369
4.04	-3.95225	-1.7675	-2.82262	0.01254	-4.83413	-2.71969
4.08	-4.45425	-2.7305	-1.73362	0.31154	-5.48913	-1.52169
4.12	-4.00325	-1.4805	-1.49262	-0.28946	-5.62313	-0.71769
4.16	-4.03425	-1.8935	-1.96362	-0.70646	-3.54413	-0.58369
4.2	-5.29525	-1.8355	-2.66362	0.07854	-4.95613	-1.98769
4.24	-3.75925	-1.6675	-1.84862	0.81354	-3.65013	-0.82669
4.28	-4.42325	-1.3485	-2.97862	0.60654	-4.02813	-0.73769
4.32	-4.44225	-1.3955	-2.04162	-0.48946	-2.84613	-1.62269
4.36	-4.23425	-1.4445	-3.03062	0.71454	-3.10813	-2.02069
4.4	-3.05525	-0.5015	-2.05162	-0.44346	-3.42813	-1.55569
4.44	-3.91425	-1.4135	-2.31762	0.48054	-2.44913	-1.43369
4.48	-4.97625	-0.7145	-3.79562	-0.74646	-3.11413	-3.36869
4.52	-4.33925	-0.7815	-2.33262	-1.21446	-1.93313	-2.24169
4.56	-2.74925	-2.3035	-2.88562	-0.85646	-1.80013	-2.58669
4.6	-3.53625	-2.1465	-2.02462	-2.68146	-1.65313	-2.27269
4.64	-1.18025	-2.2205	-0.96462	-1.87146	-1.13413	-3.46069
4.68	-2.67525	-4.1235	0.395381	-0.94646	-1.70213	-2.13769
4.72	-3.81425	-2.1175	-2.76462	-1.83446	-2.02913	-2.88569
4.76	-3.14725	-0.9265	-2.38462	-2.17946	-3.02513	-3.29069
4.8	-2.96325	-0.7775	-2.20962	-1.82446	-3.10313	-1.35569
4.84	-1.95225	-1.7405	-3.72862	-0.52346	-1.13813	-1.69569
4.88	-3.37625	-1.2025	-1.45762	-0.91346	-2.10413	-1.47769
4.92	-4.51325	-1.0015	-2.27562	-1.19246	-2.94113	-1.27069
4.96	-3.79025	-1.4305	-0.36762	-0.60446	-3.07713	-0.92069
5	-4.14125	-1.6365	-1.35462	-1.63146	-4.82213	-0.30769
5.04	-5.09425	-2.2735	-1.23462	-1.43546	-4.69613	-1.68269
5.08	-3.84625	-1.4955	-2.19662	-1.47346	-3.99313	-2.01969
5.12	-3.95625	-1.9655	-2.77762	-1.72446	-3.68613	0.13331
5.16	-3.01525	-1.5935	-2.81462	-1.41546	-3.00413	-0.68169
5.2	-2.34925	-0.6175	-2.96262	-0.84146	-4.15513	-1.67869
5.24	-1.57125	-2.3145	-1.67362	-2.23846	-3.27313	-0.37369
5.28	-2.47325	-1.6335	-1.01762	-0.57946	-3.69113	-2.05769
5.32	-2.35225	-1.9575	0.558381	-1.84546	-3.78213	-2.07969
5.36	-1.76825	-1.4065	-1.08962	-2.54146	-4.07813	-2.63769
5.4	-1.94525	-1.7675	-1.39862	-1.43246	-3.39913	-2.23769
5.44	-1.61025	-0.8815	-0.67562	-1.23746	-3.01813	-2.07569
5.48	-2.50425	1.0045	-1.04462	-0.30846	-2.28713	-2.59069
5.52	-2.03725	-0.6645	-1.49762	-0.50546	-2.10913	-2.15969
5.56	-1.72325	-2.3485	-2.01262	-0.68746	-2.26613	-3.75769
5.6	-1.82925	-1.7895	0.474381	-1.31446	-1.46313	-2.41969
5.64	-2.49925	-0.3085	0.109381	-1.16046	-2.11413	-0.59069
5.68	-1.61325	-0.6215	-1.13262	-2.47246	-1.24113	-1.78569
5.72	-3.08525	0.2255	-1.45862	-1.07246	-0.994135	-1.88769
5.76	-1.36625	-2.4305	-1.45262	-0.44646	-2.18013	-3.25569
5.8	-1.15125	-1.1855	-0.30762	-0.15546	-2.83813	-2.90669
5.84	-0.96325	-1.2375	-0.73262	-0.43046	-2.59013	-2.69369
5.88	-1.49725	-1.2685	0.764381	0.26554	-1.96013	-1.43269
5.92	-1.63825	-1.2885	-0.79262	-0.29646	-2.03613	-1.92969
5.96	-2.77825	-0.8025	-1.40962	-0.34046	0.417865	-1.17169
6	-2.30825	-1.6475	-0.36462	0.48654	-0.909135	-1.02869
6.04	-3.02025	-1.3435	0.045381	-0.65846	0.711865	-2.14769
6.08	-2.75325	-0.3145	-1.34062	-0.24446	-0.539135	0.23931
6.12	-2.26125	-1.6995	-0.73862	0.37354	-0.449135	1.68831
6.16	-1.49925	-0.3655	-0.92862	-1.07646	-0.743135	-1.10869
6.2	-1.49825	-0.1825	-0.85262	0.36154	-3.08213	0.10931
6.24	-0.15125	-1.4145	-0.29262	-1.00146	-1.32013	-0.58069
6.28	-1.23925	-2.2455	0.581381	0.23654	-0.912135	-0.74669
6.32	0.172746	-1.1895	0.395381	-0.09646	0.0518651	0.96831
6.36	-1.89425	-0.7315	0.680381	-0.30246	-0.596135	-0.83869
6.4	-1.55825	-1.3185	1.03638	0.48554	-1.00413	-0.74969
6.44	-2.82825	-0.8755	-0.38162	0.79854	-1.25813	-0.69469
6.48	-3.00525	-1.5195	-0.05862	-0.17946	-2.47813	-0.42969
6.52	-2.62525	0.1395	-0.27062	0.29854	-2.50013	-0.95669
6.56	-1.03625	-0.3415	-0.46962	1.72554	-2.12013	-0.16169
6.6	-1.00525	0.3105	-1.48962	0.77454	-0.999135	-1.50369
6.64	-1.82725	-0.3945	0.277381	1.64454	-1.08213	0.89831
6.68	-2.15425	-1.7675	-0.84562	0.57454	-1.72713	-0.84569
6.72	-2.71025	-1.3145	-0.62262	2.10254	-1.22013	-1.25869
6.76	-0.38625	-0.4455	-0.26062	1.70854	0.459865	-1.89669
6.8	0.213746	-1.7355	0.185381	0.16854	-0.732135	-0.95469
6.84	-0.32025	-1.2035	-0.42462	-0.20146	-0.478135	-0.91369
6.88	-0.54725	-1.0535	-1.13062	0.11454	-0.798135	0.76331
6.92	-0.81025	0.1355	0.511381	-0.25046	-0.674135	1.43631
6.96	-0.32225	-0.0405	-1.89262	0.30854	-1.38113	-0.04569
7	-0.06025	-0.1495	0.648381	0.75954	-1.33113	0.11831
7.04	-1.64025	0.8345	2.18738	-0.65546	-1.68013	-0.02069
7.08	-1.21425	0.7515	-0.41662	0.47654	-0.791135	-1.19069
7.12	-2.12725	1.9115	-0.65862	0.20754	-1.22313	0.14731
7.16	-1.57125	1.1915	-1.33862	1.00954	0.172865	-0.88569
7.2	-0.62825	0.2735	-0.10562	0.97054	-0.637135	-2.51069
7.24	-0.96225	0.0625	-1.12362	-0.00846	-0.459135	0.75531
7.28	-1.91825	0.1165	-1.91862	-0.05046	-0.100135	-0.07869
7.32	-0.66225	0.7725	-0.97162	1.99654	0.0988651	1.19431
7.36	-0.43725	0.9975	-0.33562	0.68454	-0.102135	0.86331
7.4	0.531746	0.4025	-1.10762	0.99954	-0.699135	0.89131
7.44	-1.46025	0.8405	0.423381	0.76054	-1.16713	-0.23369
7.48	1.01675	-0.1055	-0.15462	1.22254	-0.935135	1.23431
7.52	-0.28525	-1.1625	0.702381	1.75254	0.0178651	0.30031
7.56	0.150746	-0.2475	1.21938	0.33754	0.623865	0.45831
7.6	0.219746	0.8925	0.759381	1.51154	1.32487	0.79431
7.64	-0.58325	-0.4845	-0.09862	0.44654	1.33287	0.48831
7.68	-0.49125	-0.5115	0.495381	1.90054	1.32587	-0.62169
7.72	0.206746	0.0445	0.391381	1.11854	1.44587	-0.28569
7.76	0.516746	0.5895	0.897381	0.04454	1.59287	-0.76369
7.8	-0.44525	0.6835	-0.38762	0.06154	1.05187	-0.62869
7.84	0.679746	1.4935	0.290381	1.03854	0.230865	0.63631
7.88	-0.84325	1.9905	-0.79362	1.74354	0.917865	-1.26369
7.92	1.38175	2.5385	-0.89962	0.04054	0.840865	0.39531
7.96	0.595746	0.3935	-0.26962	0.02754	0.333865	1.71631
8	1.64075	1.0235	-0.96162	0.02954	1.72987	1.00931
8.04	0.784746	0.7975	1.08838	-0.07846	0.190865	0.25831
8.08	1.58875	1.7015	-0.44562	-0.32046	0.338865	0.94931
8.12	2.61075	-0.4295	-0.40262	0.61054	1.08187	0.44631
8.16	2.92475	1.4895	0.239381	0.06154	0.553865	2.13031
8.2	1.90275	2.0415	-0.02962	-0.15146	0.859865	0.46031
8.24	2.27875	1.4465	-0.64662	0.57054	0.495865	0.08031
8.28	1.74475	0.8045	0.277381	1.02954	1.65587	0.76931
8.32	1.64775	0.9805	1.12138	0.33154	1.14787	0.11531
8.36	-0.13825	0.1575	1.50438	-0.75546	1.19887	-0.07169
8.4	1.95575	-0.2585	2.15538	-0.40446	1.74387	0.18831
8.44	0.088746	0.0825	3.74338	-0.69846	0.849865	1.34431
8.48	1.14875	-0.0275	1.14738	-1.45846	1.37087	0.22431
8.52	0.769746	0.4405	0.667381	-1.07046	1.96087	-0.35969
8.56	-0.09025	0.4395	0.165381	-1.75346	0.853865	-0.66369
8.6	0.006746	-0.2025	-0.34462	-1.63446	1.59287	0.48331
8.64	0.396746	-0.1775	0.497381	-1.01146	1.56887	-1.06669
8.68	0.921746	0.0605	0.216381	0.91954	1.98287	0.36131
8.72	1.41875	-0.8455	-0.53262	0.06654	2.61987	0.81631
8.76	2.76975	0.0115	2.08038	0.40554	2.35787	0.62431
8.8	2.60975	0.6175	0.635381	0.60554	2.42787	1.80231
8.84	1.85975	0.6055	3.04538	1.24554	2.56187	0.46131
8.88	2.95475	1.7065	1.11238	0.96754	1.64087	0.33031
8.92	3.63975	-0.2885	0.329381	0.73454	1.89687	-0.02469
8.96	2.64975	-0.7815	0.842381	1.14854	1.48287	-0.08669
9	2.92075	1.5625	1.11138	0.49154	2.13487	1.64231
9.04	2.58775	0.3485	2.33538	0.97154	0.892865	2.69231
9.08	1.66175	0.9075	1.33238	-0.54446	2.02687	1.33031
9.12	2.76975	0.2955	2.07338	-0.59546	1.80587	1.73431
9.16	1.98275	0.0215	1.77238	-0.44946	2.20587	1.37031
9.2	1.74475	-0.8555	1.31138	0.00054	1.37287	2.39931
9.24	0.617746	0.4105	1.45338	-1.67246	2.68187	1.88331
9.28	1.35875	1.3005	1.72238	-0.00546	2.74887	1.55331
9.32	2.02475	0.2955	2.18838	0.51154	2.77787	0.75731
9.36	2.65375	0.8985	0.394381	0.58254	3.16087	1.19431
9.4	2.99875	-0.0055	1.27038	-0.02046	2.93587	1.81431
9.44	2.84475	1.1505	-0.01662	0.97354	1.81787	0.77131
9.48	3.13375	0.5975	-0.32162	0.48654	2.38587	1.90031
9.52	3.46475	1.1805	0.075381	-0.66346	2.63087	0.36631
9.56	4.53575	2.5275	0.295381	-0.40446	1.22387	2.06231
9.6	2.16075	2.1585	1.08138	-0.23646	3.15687	1.00431
9.64	3.42275	1.4465	-0.31962	1.75354	2.73387	2.17831
9.68	3.35475	2.0575	0.401381	-0.68446	2.29287	1.39231
9.72	3.73675	1.3785	0.366381	0.35954	0.978865	1.55731
9.76	2.37175	2.5695	0.874381	0.61754	1.46687	1.82031
9.8	2.85375	1.8295	1.05238	0.53354	1.04287	0.15131
9.84	1.97075	2.4585	0.241381	-0.17946	2.02987	1.98631
9.88	2.70875	1.0215	0.855381	0.15154	2.47387	2.86831
9.92	2.19075	0.7585	0.804381	-0.06446	1.87387	2.85631
9.96	1.58775	2.4255	1.06338	0.02254	2.94687	2.97431
10	2.47075	0.5625	-0.57662	-0.55146	2.88987	2.68831
10.04	-10.5303*	-5.4345*	-18.1776*	-45.7685*	0.70286508*	-29.5777*
10.08	-50.5143*	-14.6365*	-47.8916*	-76.5955*	-3.7091349*	-37.5767*
10.12	-111.592*	-29.5285*	-121.041*	-90.6615*	-10.575135*	-3.74269*
10.16	-46.0693*	-59.5595*	-149.66*	-136.246*	-12.519135*	4.74831*
10.2	-194.988*	-2.5795*	-161.944*	-119.605*	-11.618135*	16.87131*
10.24	-15.9873*	-48.5885*	-173.476*	-131.644*	-11.466135*	-26.4657*
10.28	-15.2533*	-95.3065*	-184.68*	-130.247*	-11.218135*	-31.0427*
10.32	-11.2153*	-3.1765*	-190.692*	-148.072*	-10.485135*	-39.8357*
10.36	-8.98425*	12.9795*	-197.564*	-137.012*	-11.370135*	28.00331*
10.4	-8.59625*	23.6535*	-200.047*	-113.462*	-11.789135*	-64.9147*
10.44	-10.5243*	28.1285*	-198.462*	-105.394*	-13.499135*	-119.197*
10.48	-20.0733*	46.5095*	-202.078*	-82.2315*	-19.899135*	-144.86*
10.52	-6.25325*	19.9205*	-215.228*	-15.3685*	-38.637135*	-115.764*
10.56	-1.85625*	9.8985*	-212.296*	0.03254*	-54.103135*	-106.599*
10.6	8.245746*	10.3565*	-188.154*	1.74154*	-61.422135*	-140.044*
10.64	4.885746*	9.9685*	-207.135*	1.14754*	-62.737135*	-164.692*
10.68	3.861746*	11.5315*	-176.1*	6.41454*	-65.859135*	-170.776*
10.72	2.933746*	10.2415*	-10.2926*	9.13154*	-63.630135*	-85.7737*
10.76	0.643746*	10.5145*	6.815381*	9.32654*	-46.522135*	-3.04569*
10.8	0.129746*	9.4325	-46.7266*	9.71954*	-51.655135*	-32.9297*
10.84	0.361746*	9.9505	8.651381*	9.32654*	-24.417135*	7.17731
10.88	1.877746*	11.7555	7.224381*	7.89054*	-11.286135*	5.63431
10.92	-0.34425*	10.5535	-88.5776*	7.10754*	2.51387	4.29731
10.96	0.747746	11.8695	-11.4946*	6.39454*	3.29987	3.83831
11	1.08175	11.0805	4.27538	5.49454	8.24487	4.44831
11.04	0.583746	11.0025	4.27638	4.53754	4.94487	4.70931
11.08	1.42975	10.0295	6.97138	4.78154	3.84087	4.70331
11.12	2.41275	10.0155	6.91138	5.05154	5.25387	5.60731
11.16	2.31375	10.4325	6.82638	4.20054	4.10887	5.90731
11.2	2.52175	11.1825	6.93038	3.80354	4.39887	5.60431
11.24	2.75575	10.9945	5.11638	4.54354	3.75487	4.96631
11.28	4.94675	11.5355	7.83438	3.56254	3.78587	5.27031
11.32	6.82675	11.2185	7.25038	4.23254	5.92287	7.99931
11.36	6.51275	11.3075	8.85438	4.70854	4.98387	5.65531
11.4	6.72375	11.2185	8.08438	3.41054	4.77687	7.03231
11.44	8.02775	10.1995	9.82338	2.42954	4.69687	7.30431
11.48	8.68975	11.8415	9.07538	2.45454	4.81087	5.96831
11.52	10.0128	11.0365	8.95638	2.76454	4.58287	6.17731
11.56	12.1858	9.5015	9.96538	2.71454	4.44887	5.90031
11.6	15.7758	9.3005	10.4834	2.04954	5.76487	5.41631
11.64	17.4138	9.3145	9.28138	2.90954	6.25487	7.04631
11.68	17.1298	8.5055	8.67238	3.14154	4.56987	6.56031
11.72	18.5978	9.4155	9.44238	2.57754	4.87487	5.85231
11.76	19.8418	8.3085	9.47938	3.44354	3.10887	7.09331
11.8	20.7688	9.7285	9.60838	3.92954	4.45887	7.99331
11.84	21.6378	10.0715	10.5894	2.83254	5.86887	7.33031
11.88	22.5308	10.2595	7.93538	2.38754	4.72487	7.96131
11.92	24.9477	10.3265	8.17438	1.63354	3.85887	8.39431
11.96	24.7157	10.2445	9.97438	3.32054	4.64287	9.23031
12	25.4217	11.2375	9.43038	1.96354	4.57387	9.17231
12.04	30.8307	10.3815	10.5954	1.91654	4.19387	9.26731
12.08	29.3878	10.3125	9.16138	1.13054	4.47687	8.68131
12.12	28.6118	11.0945	9.99438	1.60254	3.88787	8.49831
12.16	29.3597	10.2815	9.03738	2.49954	4.89987	8.64831
12.2	29.9447	11.3455	9.87938	3.07154	5.55287	8.43331
12.24	33.2507	10.5985	10.2724	3.20254	4.90087	8.64531
12.28	32.0147	11.0645	10.7144	1.03354	4.95087	8.65631
12.32	34.2728	11.5705	10.6524	1.63554	4.99087	9.99531
12.36	35.6688	12.0935	10.9624	3.42954	4.47887	11.3533
12.4	37.7347	10.9095	10.1144	2.16754	4.38687	10.4173
12.44	38.7368	13.0795	11.6114	4.30254	3.71587	10.8343
12.48	38.5618	12.4305	10.7934	2.32954	4.90187	10.8213
12.52	40.8368	12.8235	10.5454	3.07954	4.67587	10.5693
12.56	40.0247	13.9935	11.6084	3.26154	4.32387	10.7103
12.6	41.1878	14.6875	10.5724	3.63354	5.08587	10.4293
12.64	40.6018	13.2285	12.1964	3.39554	4.46587	10.5323
12.68	44.0388	14.2145	12.4064	4.80154	4.05987	11.2193
12.72	44.8417	14.6745	11.7114	5.39454	4.85287	11.0373
12.76	46.8167	14.8515	12.6624	4.15554	5.65987	9.97031
12.8	47.6238	13.9025	13.2984	5.25254	4.44187	10.7153
12.84	49.2957	15.5215	12.1264	5.15354	4.57787	11.1363
12.88	50.9218	15.5845	10.9944	3.53054	3.11687	11.9673
12.92	50.3648	15.0335	12.8684	4.03654	3.95987	9.76231
12.96	52.6658	14.1695	14.7404	3.05554	5.08287	11.3553
13	51.8618	14.5215	13.0104	3.79354	4.56587	11.7533
13.04	55.8308	15.1505	14.4164	5.03854	4.33687	11.6993
13.08	56.1238	16.3645	12.3184	6.48454	5.63687	12.3733
13.12	59.4778	16.7735	12.4364	6.19954	4.87187	10.3023
13.16	60.8207	17.3525	13.6514	6.64454	5.87487	12.4413
13.2	61.0887	16.8715	12.8254	7.74254	4.96887	12.0013
13.24	61.1058	18.4355	12.1204	7.39054	4.76787	12.2983
13.28	62.4898	17.0665	12.0524	7.56254	5.30387	13.3933
13.32	63.7148	17.2655	12.9324	7.87254	5.93587	13.7973
13.36	62.1827	17.7755	12.0474	7.81754	6.82987	12.0753
13.4	63.5037	18.2665	13.0304	8.25454	6.56287	13.7183
13.44	63.6977	17.7015	10.3894	8.79354	6.43287	12.7793
13.48	65.0807	19.8095	10.6304	8.65854	7.39487	14.2373
13.52	64.9938	19.3845	8.75838	9.98154	7.84487	14.5223
13.56	65.6058	18.7205	9.69638	9.81454	7.32887	15.5263
13.6	66.2548	19.4715	10.2894	10.0185	8.09787	14.5623
13.64	68.0138	18.3245	11.3934	11.4345	7.85387	16.0413
13.68	68.3197	19.3145	10.5484	11.1755	7.18087	16.4513
13.72	67.1977	19.3515	10.6624	10.7045	8.21387	17.7993
13.76	68.4797	17.9935	11.2574	10.5345	8.01787	16.6943
13.8	69.5088	20.2215	10.1094	12.1885	7.93987	17.1333
13.84	70.2537	19.8175	10.1894	10.7395	8.71487	17.8423
13.88	71.7698	18.7525	9.83538	11.5915	7.20587	17.2393
13.92	71.5477	18.8525	10.3674	10.3115	7.73787	17.2233
13.96	72.6838	20.6745	9.87638	10.2145	7.62287	18.4723
14	74.5858	19.7995	9.44738	10.8095	7.94787	17.8473
14.04	75.5907	21.0125	10.4894	10.4765	7.73087	17.7053
14.08	75.7627	18.2525	8.29538	10.8495	8.40887	19.1373
14.12	75.6418	20.7135	7.83038	10.3015	6.69187	18.2673
14.16	76.2897	20.2175	8.29538	11.1965	8.61687	20.7543
14.2	78.1898	20.0515	7.39138	11.6625	8.52387	19.6323
14.24	76.9197	20.0295	8.50738	12.4375	7.73887	19.9883
14.28	77.1167	21.7765	9.83838	12.9625	8.86287	20.0743
14.32	79.1877	22.1345	9.60938	12.2415	8.36587	21.2223
14.36	79.2848	21.3235	8.73338	13.4215	8.36287	21.2443
14.4	79.1137	22.2685	7.77438	12.9115	9.63987	20.6933
14.44	80.6058	21.7765	9.61938	15.1465	9.96787	21.5613
14.48	82.8628	21.1145	9.75238	15.5115	9.00487	21.9423
14.52	82.0198	23.1535	10.7584	16.0885	8.91687	21.7713
14.56	81.5108	22.1595	9.46138	15.8945	9.61287	22.1503
14.6	83.3988	22.9075	8.09138	15.6945	9.03987	22.0423
14.64	84.7198	23.1125	9.35938	15.3155	9.66287	20.7823
14.68	84.8528	23.1105	8.72138	16.3925	8.92587	21.6453
14.72	85.7348	24.4655	9.70538	16.9175	9.06987	20.8163
14.76	85.1077	24.6685	8.84438	16.6585	9.22287	21.9303
14.8	86.6568	23.6155	10.3014	17.2605	10.1709	22.7483
14.84	87.1688	24.9865	10.5004	17.0555	8.71887	21.9793
14.88	86.1958	24.8705	9.48038	16.9295	9.16387	23.7033
14.92	86.3528	25.1445	9.22438	17.5015	10.1819	22.9003
14.96	86.5897	24.6995	10.3724	18.2245	10.4169	22.3243
15	86.5817	26.2305	11.0334	17.9995	10.9839	22.7443
15.04	88.7998	25.0765	9.59738	19.1415	10.5629	22.9523
15.08	89.5327	24.2365	9.13338	19.2605	9.96887	23.1133
15.12	89.7947	25.8785	10.3814	20.1765	11.7149	23.8303
15.16	92.2288	24.4105	9.40638	20.6295	10.4989	22.9043
15.2	91.4788	25.7275	9.03238	21.5625	10.8409	25.1313
15.24	91.8838	25.3455	8.75738	21.6865	11.7099	25.2253
15.28	92.2618	26.9425	8.35138	22.1555	11.7409	25.7913
15.32	93.3347	27.1935	9.18438	21.6105	11.5079	25.6353
15.36	94.3397	27.0785	9.86638	20.6565	11.4299	26.6173
15.4	95.7177	27.1435	10.6284	22.0735	11.8059	25.0853
15.44	94.7357	26.7665	11.4054	22.7055	11.1329	24.8113
15.48	96.8167	26.4145	11.8254	22.2605	12.0739	24.9603
15.52	96.7048	27.0875	11.6084	23.4705	11.2399	25.7083
15.56	95.4027	26.0495	11.4544	23.5215	12.0489	26.1733
15.6	95.5217	25.6905	12.7254	24.1785	11.5519	26.8603
15.64	94.7798	28.1405	13.8654	24.1255	11.6139	27.2153
15.68	95.5397	28.1175	13.4494	23.9695	11.7089	26.0893
15.72	96.6607	27.2585	12.5434	24.0215	11.8169	27.6033
15.76	97.6718	27.2885	11.9244	25.3325	13.6179	26.8993
15.8	98.8478	29.0795	13.3564	24.9065	13.3169	27.4823
15.84	98.0258	29.3585	13.9254	25.7125	13.8149	27.3403
15.88	99.1358	29.0775	13.4994	26.4705	11.4079	27.0293
15.92	101.039	27.5595	13.0424	25.1425	13.8229	29.8583
15.96	102.747	28.5105	14.7114	24.5345	13.6849	27.6723
16	101.317	29.4785	13.3394	26.0305	13.9449	29.5083
16.04	101.51	28.4595	13.8184	25.7495	12.7829	28.5203
16.08	102.878	28.5205	14.3784	26.8485	13.9679	30.8033
16.12	102.658	28.2935	14.2734	26.0125	14.9079	29.1983
16.16	102.322	29.0055	15.0264	25.5055	14.2979	30.2493
16.2	103.571	27.8995	12.7834	27.3095	13.6499	29.7703
16.24	103.766	28.1305	13.2414	27.7105	12.7319	30.5563
16.28	103.23	28.9675	14.3814	28.0185	13.8429	29.4143
16.32	104.446	30.0225	12.4204	28.8535	14.4169	29.8343
16.36	101.759	30.9665	13.2434	28.4305	14.3459	29.7583
16.4	103.748	32.0535	15.3864	28.8435	12.8409	30.6803
16.44	103.616	31.7215	15.4374	27.9845	15.0559	30.9003
16.48	104.604	31.3915	14.3364	28.2395	13.1399	31.0803
16.52	105.143	31.0495	13.7724	29.0035	14.1709	31.5483
16.56	104.979	31.9195	14.5704	29.2225	14.7189	30.0583
16.6	108.024	31.0025	15.8114	28.6595	15.4599	31.5273
16.64	107.078	32.2415	16.9594	29.0795	15.4589	31.7483
16.68	108.271	30.5425	16.1824	29.4665	14.4029	31.6043
16.72	107.739	30.6245	15.9974	31.3535	16.6049	30.7223
16.76	107.499	31.6715	14.7864	30.8145	16.5209	31.6263
16.8	107.399	31.8365	15.4844	30.6065	16.0019	31.8803
16.84	109.388	30.8015	16.0234	29.6085	15.5429	32.0403
16.88	110.296	31.2925	16.4904	30.1325	15.3399	33.0453
16.92	109.531	32.8775	14.7484	29.4135	15.1569	34.0443
16.96	109.519	31.2725	16.7084	30.5795	15.8019	33.5853
17	108.888	32.8315	15.0794	30.0465	14.9279	32.2563
17.04	108.736	33.1315	16.9364	31.1085	16.8319	33.3133
17.08	109.97	31.3605	16.2424	30.3705	16.8689	32.7423
17.12	110.76	33.3695	16.5574	30.5935	16.7229	33.5163
17.16	110.496	34.0705	15.4244	30.1635	17.0229	32.6593
17.2	110.603	33.0665	14.3494	30.6125	15.4309	32.9993
17.24	110.053	33.8835	15.4914	30.9035	15.4039	32.7313
17.28	111.513	34.9785	15.8744	31.4415	15.1309	31.1053
17.32	112.35	35.2925	16.5534	31.5235	15.7999	32.7163
17.36	111.605	34.6505	17.3394	31.9185	17.0259	33.9333
17.4	112.27	34.6025	16.3184	31.6725	15.2669	34.8623
17.44	112.507	35.3405	17.5174	31.1495	16.4189	34.6043
17.48	113.779	35.7175	15.7604	31.6145	17.3999	34.4623
17.52	113.501	33.3485	15.4884	29.8765	18.5939	34.5213
17.56	111.923	35.3995	17.6064	31.5165	17.0819	34.8993
17.6	112.433	36.8215	16.4104	31.9225	18.5679	33.8353
17.64	111.868	35.1535	16.1464	32.2775	18.7699	35.8513
17.68	114.092	35.1755	14.9644	32.0775	18.0049	36.6413
17.72	114.689	35.1135	16.4254	31.9305	17.9549	34.5143
17.76	113.379	34.7335	17.1524	31.8455	18.1989	35.2743
17.8	113.943	35.4785	17.1934	32.5455	18.2219	36.1873
17.84	113.749	35.5955	17.9164	32.5635	18.2179	35.7863
17.88	114.662	35.9675	17.9174	32.8595	17.9389	36.7573
17.92	114.464	37.0735	16.6714	33.5345	18.7239	36.8183
17.96	114.157	36.0875	16.2794	32.9515	18.9809	38.1803
18	114.575	36.8575	17.6794	33.1785	18.6789	35.9683
18.04	115.862	36.2355	17.6804	33.7345	18.2889	38.7033
18.08	115.364	36.1275	16.8734	32.8415	19.3319	36.3053
18.12	116.12	36.7125	17.4744	32.8985	19.5789	38.5723
18.16	117.072	37.0895	18.6354	32.6805	18.3619	38.9783
18.2	116.006	36.4835	17.3224	32.3945	18.5909	38.8993
18.24	115.962	36.5165	18.5044	32.4425	19.1609	38.9573
18.28	117.65	36.8105	18.4104	32.0665	19.2749	38.4603
18.32	115.94	36.6305	18.3104	33.1325	19.0549	38.2263
18.36	117.406	38.1725	19.5254	33.6375	20.9029	39.2963
18.4	117.569	37.3375	18.0024	33.2945	21.7849	38.2003
18.44	118.811	36.6625	18.4374	32.8935	19.7259	38.6843
18.48	117.467	36.1065	17.8984	32.9195	20.8059	39.5423
18.52	117.879	37.9485	17.7454	33.0495	20.3019	37.3493
18.56	119.62	36.9455	17.4154	32.4335	20.6429	38.5223
18.6	118.457	37.2335	17.4644	32.8445	20.2679	39.0893
18.64	117.941	38.2235	17.3674	34.2715	20.4899	39.0923
18.68	117.876	37.8535	17.4424	32.6855	19.2289	38.4663
18.72	117.823	38.1965	18.5544	34.1535	20.6799	40.0413
18.76	118.669	37.3455	16.8284	33.8245	18.8309	38.2013
18.8	118.574	38.5165	18.9774	33.6045	19.2939	38.9703
18.84	119.998	37.5455	18.9554	33.8425	20.7709	38.8113
18.88	118.854	38.7265	17.8244	34.6335	19.6199	38.4383
18.92	118.487	38.3315	18.1214	33.5755	20.6049	38.7973
18.96	118.343	39.2275	18.7464	34.7885	19.6529	39.4363
19	121.855	39.7135	17.2164	36.2655	21.7629	40.1323
19.04	121.337	38.1755	17.8844	35.0585	21.1569	38.5733
19.08	123.884	38.8025	18.0984	35.0245	21.3729	38.5203
19.12	122.107	38.8875	18.8304	35.2165	21.0509	39.0943
19.16	122.756	39.6335	18.1534	35.0535	22.1129	38.9053
19.2	120.734	40.7375	19.4674	36.2265	22.2779	39.8763
19.24	121.509	40.8745	19.8014	35.4225	21.4459	39.0763
19.28	120.988	40.5955	18.9354	34.6335	22.8559	39.0013
19.32	121.812	40.3285	18.0494	35.4085	22.2099	39.9023
19.36	121.804	40.7625	17.3934	36.0195	21.2959	39.8483
19.4	121.773	40.8595	19.5424	35.9685	22.4609	38.9313
19.44	123.206	42.4165	17.2484	36.1585	22.1349	40.0993
19.48	122.492	40.3795	18.7834	36.9675	22.0809	39.0533
19.52	123.837	41.3045	18.5164	36.8425	24.3719	41.0223
19.56	123.418	40.4955	18.4234	36.0445	22.3189	40.5443
19.6	122.679	41.2375	19.6664	36.4085	22.6159	39.6513
19.64	122.342	41.6505	18.7244	36.7125	23.9049	39.4553
19.68	122.56	42.7215	18.3314	35.9855	24.6929	40.1573
19.72	122.524	42.2415	18.8594	36.3155	23.8649	40.4363
19.76	122.871	41.6175	18.6454	36.6555	23.9799	42.6463
19.8	123.825	43.5645	16.7784	36.2645	23.5979	41.2863
19.84	124.403	41.6545	20.6014	36.7135	24.0039	42.7293
19.88	124.162	42.2155	20.1934	37.0185	23.2059	42.5293
19.92	123.412	42.1535	18.6574	36.6805	23.7739	41.3433
19.96	125.7	40.4585	18.2344	36.8885	23.9519	42.0643
20	124.505	41.7295	17.8264	37.3135	24.7449	39.8993
20.04	125.001	42.6005	17.9524	37.0925	24.1869	41.2023
20.08	123.764	41.8865	19.2394	37.9625	25.6009	40.2933
20.12	125.165	44.0265	20.3854	37.1995	24.8029	42.1843
20.16	126.16	43.0625	21.1014	38.1945	24.9869	41.2263
20.2	125.763	42.1245	19.6224	37.5435	23.2839	41.0303
20.24	125.8	41.4095	18.0454	38.2215	26.0139	41.6013
20.28	127.268	41.6455	19.3044	37.2425	24.8919	42.0573
20.32	126.429	42.2015	18.1964	37.9555	25.8879	41.7103
20.36	126.594	42.6295	20.1154	37.6575	23.6849	41.7233
20.4	125.07	42.3115	19.8554	36.1195	24.4359	43.7323
20.44	125.848	42.1345	20.0374	36.0185	25.6289	41.7003
20.48	127.618	40.9225	18.9674	37.3165	25.4769	41.7483
20.52	127.39	41.4315	19.3214	37.9045	25.5499	42.8053
20.56	128.527	42.8255	20.3784	36.7435	25.7129	42.6003
20.6	127.807	41.5605	19.7474	38.4015	26.4299	41.9783
20.64	127.159	42.3035	18.7974	38.5795	25.2439	41.4223
20.68	127.917	43.0745	20.2254	37.9375	25.1829	42.4073
20.72	125.993	44.8695	19.8604	37.5035	24.2999	43.0033
20.76	126.314	44.4625	19.4314	39.1455	26.1229	42.5683
20.8	127.166	44.6615	19.5144	38.3955	25.5609	42.0303
20.84	127.594	44.2875	19.3164	38.3505	25.7579	43.8103
20.88	126.222	44.1495	19.5504	38.7125	26.1189	43.9123
20.92	127.821	43.9315	19.4214	38.2765	27.8489	44.0963
20.96	127.414	43.8855	18.9934	39.2745	27.4299	44.1903
21	126.817	45.3975	20.6774	38.2205	26.4809	43.6823
21.04	128.961	43.7275	21.4984	37.8025	26.4229	41.3983
21.08	129.143	43.9845	21.5244	38.6245	26.5699	41.6783
21.12	129.403	43.9495	21.0064	37.8635	25.7669	42.8333
21.16	128.983	43.3375	21.2064	38.8355	26.0539	43.3083
21.2	129.343	44.3625	19.9154	37.7345	25.4369	44.5033
21.24	130.722	43.8435	19.7784	38.2355	27.1349	43.8253
21.28	129.139	44.1395	20.2054	38.7715	26.9709	43.9253
21.32	130.069	42.8655	20.2184	39.2755	27.4689	43.0873
21.36	130.095	44.7745	18.9054	39.2245	26.6769	44.0903
21.4	130.414	45.9275	19.6454	38.7395	26.7959	43.6633
21.44	130.079	45.1465	19.2314	38.2485	26.9019	44.8143
21.48	129.783	44.7575	18.4254	38.3805	27.9319	45.7933
21.52	130.122	45.0385	21.2514	39.1435	27.1909	43.8753
21.56	131.669	45.2185	19.9124	39.9195	27.9379	44.8783
21.6	130.118	46.1515	20.9254	40.6735	28.6759	44.0403
21.64	129.483	46.6685	19.2974	40.0355	27.4229	44.6553
21.68	130.645	45.1435	18.5664	40.6765	29.5089	45.0253
21.72	129.455	46.9105	19.7844	40.5265	29.1479	45.3283
21.76	129.699	47.6015	20.9744	40.7395	28.7389	45.4023
21.8	129.792	45.7625	20.4214	41.2225	29.7599	45.0363
21.84	129.834	45.9375	19.6244	40.4525	29.2749	43.8913
21.88	130.822	45.4585	20.1854	40.7395	29.2819	45.7423
21.92	131.102	45.4305	20.6584	39.3075	30.1709	44.1073
21.96	131.225	46.1565	20.9274	40.2655	29.3159	45.7633
22	131.868	45.3755	20.5894	40.8665	28.9369	45.6653
22.04	130.3	44.8065	19.5064	40.7005	27.5489	46.4083
22.08	131.484	45.8775	21.0034	40.9115	28.5079	45.6553
22.12	131.531	45.1145	20.5844	41.2265	28.6059	45.2363
22.16	131.209	45.3535	21.1554	40.8895	28.5709	44.5093
22.2	132.908	45.6325	21.9204	40.7105	28.1989	44.9743
22.24	131.298	47.6435	20.9374	39.8095	28.5919	46.2643
22.28	131.483	46.3365	20.7734	40.3915	29.8819	45.8233
22.32	131.725	46.6865	20.0134	40.2395	29.9349	45.9763
22.36	131.78	47.6245	21.6074	40.6985	30.5929	44.2673
22.4	130.888	48.3765	20.1854	40.3495	30.8279	44.3453
22.44	131.394	48.2405	20.7404	40.7865	30.0609	44.9513
22.48	133.035	48.4435	21.2064	39.9395	30.0919	44.0913
22.52	132.15	47.6115	20.6334	41.1125	30.2099	44.2533
22.56	131.962	47.9475	19.9984	41.0435	30.2879	45.7003
22.6	132.512	47.7145	21.0794	40.3505	29.8019	45.9693
22.64	133.036	46.5845	21.3854	41.8985	29.9709	46.3073
22.68	133.756	45.4145	20.2174	40.6715	28.8139	47.4043
22.72	133.008	47.2485	21.0214	40.2415	29.1169	46.5043
22.76	132.929	48.1965	20.3644	40.4515	30.4679	46.5043
22.8	134.236	48.1945	20.6784	40.7995	28.6049	45.7513
22.84	133.904	48.0955	18.7144	40.9035	30.4539	46.4423
22.88	132.836	48.6505	20.0154	40.4295	30.6249	46.0993
22.92	134.033	46.8155	19.5094	40.7255	31.3559	46.3583
22.96	133.489	46.9735	20.5434	40.7755	31.6479	45.9493
23	134.773	46.8865	19.8774	41.4215	31.4249	45.6123
23.04	133.3	47.9215	20.4044	40.3385	31.1249	46.5643
23.08	132.956	48.3565	20.7374	41.7005	32.1779	45.2883
23.12	133.172	48.2105	20.6914	41.3305	30.8039	46.9863
23.16	132.366	46.7325	21.2154	40.7795	31.1629	45.9293
23.2	132.206	48.6585	20.7874	40.4245	31.7999	47.9973
23.24	132.131	49.4445	19.4574	41.5095	31.2869	48.3273
23.28	134.26	48.8105	20.1294	41.2965	31.7919	46.7243
23.32	134.228	49.6215	20.1114	41.6445	30.8369	47.2973
23.36	134.357	49.1185	20.9184	43.4525	31.5059	46.2533
23.4	134.639	47.9385	21.0994	42.9675	31.2049	47.3813
23.44	133.949	49.1395	21.5464	40.4935	31.3299	47.3863
23.48	132.759	48.7955	21.5804	41.8655	31.3049	47.0163
23.52	133.223	48.9885	21.4884	42.2245	30.1159	47.1353
23.56	132.06	47.3335	20.6684	42.1015	30.3289	46.7703
23.6	132.758	49.6705	20.1244	42.0905	32.3849	47.3283
23.64	133.039	48.1415	21.5914	41.9875	32.4719	47.4373
23.68	133.425	48.2055	21.2144	41.9275	31.9249	47.4383
23.72	132.289	47.7225	21.9404	42.0215	31.5229	48.9873
23.76	134.606	48.1665	22.5884	42.3195	32.0839	49.1933
23.8	135.415	48.2195	21.4974	41.3725	32.9149	49.9743
23.84	133.962	48.8545	22.3604	40.5295	32.2799	48.1263
23.88	134.755	50.2775	19.3474	41.6685	33.1859	48.6483
23.92	133.589	49.0085	21.2634	42.2405	33.1839	47.0943
23.96	136.814	49.5485	20.8314	42.1615	32.8569	48.7253
24	135.786	49.6125	21.7614	43.1775	32.2139	48.0723
24.04	134.885	49.7095	22.5714	42.3935	32.6909	47.2743
24.08	134.877	49.6915	23.6914	41.5185	32.9449	47.3273
24.12	136.023	50.7945	23.5404	41.4375	33.1819	46.8453
24.16	134.879	49.8685	21.1044	42.7635	32.6319	47.4853
24.2	134.504	48.6105	20.9694	42.2865	33.0009	48.9113
24.24	135.921	49.3335	22.5644	43.1765	34.1539	47.4163
24.28	134.243	50.2875	22.2464	44.0215	32.9249	48.3363
24.32	134.649	49.9155	23.9174	42.2055	32.8439	47.6093
24.36	134.096	49.9545	21.5094	42.7215	31.3439	48.4853
24.4	134.843	48.8325	21.7284	42.1035	33.2229	47.3653
24.44	134.591	48.6925	22.7104	42.2335	33.4419	48.9533
24.48	135.95	50.1705	23.2264	42.6305	34.6829	47.0093
24.52	133.697	49.1565	23.4034	42.7725	34.5509	48.1053
24.56	133.461	49.6895	22.8314	43.3225	35.1549	49.3593
24.6	136.643	50.2905	20.7244	42.8465	35.0359	50.0563
24.64	136.142	50.9535	21.6374	43.8105	34.9479	48.7543
24.68	135.863	49.3455	21.5684	41.4015	34.9649	49.8463
24.72	135.843	48.6595	21.0904	43.5775	35.1759	50.9733
24.76	135.484	48.9265	21.4634	43.2025	34.5289	49.4893
24.8	135.582	50.4215	20.6274	44.2055	34.8849	49.0533
24.84	137.01	51.2875	21.1114	42.6205	33.6129	48.9263
24.88	137.97	52.0015	22.2724	43.5825	33.7899	49.2503
24.92	137.267	51.3095	23.8604	44.0845	34.5639	50.0273
24.96	137.903	50.0115	22.7164	43.5985	36.8609	48.4583
25	137.047	50.8425	22.1384	44.1005	35.9229	49.8283
25.04	137.396	48.9275	21.5534	44.6695	34.9869	48.9233
25.08	136.008	49.4425	23.1844	44.9165	35.5249	49.7413
25.12	135.908	50.0655	22.1784	42.8875	35.3549	48.0933
25.16	136.82	50.5095	22.7704	43.3245	36.2539	49.8053
25.2	136.696	50.5335	20.3694	43.0805	35.8299	49.9023
25.24	135.695	50.3105	22.6534	44.1215	35.8549	50.1703
25.28	136.701	51.5745	21.6284	44.0775	34.4879	50.2433
25.32	135.353	51.9565	22.5814	42.6735	36.5169	51.0913
25.36	136.37	52.1645	22.4814	42.8795	35.6039	49.0183
25.4	136.093	50.1855	22.6444	42.5155	36.4149	50.3293
25.44	136.984	50.8675	21.7144	43.6885	35.2809	48.9323
25.48	136.863	49.1655	22.9234	43.7755	35.8309	50.0413
25.52	137.146	50.8685	22.6194	42.9555	36.2029	51.5433
25.56	138.806	49.0545	21.9394	42.9885	35.7769	49.9603
25.6	137.622	50.9445	22.0654	43.1675	35.5999	50.3333
25.64	137.693	51.8575	21.3114	44.3305	36.1029	49.3573
25.68	138.281	51.6335	24.4924	44.1455	36.6469	49.8543
25.72	137.114	51.6425	22.4894	44.4005	37.1609	49.9313
25.76	136.083	50.3075	21.6984	44.6095	37.0889	51.1793
25.8	136.824	52.2475	22.6324	43.3775	37.1209	50.1953
25.84	137.303	51.0875	22.3914	43.2245	37.0179	49.4523
25.88	137.444	51.6215	23.8554	44.1145	36.5209	49.8493
25.92	136.559	50.4755	22.7124	43.4015	36.8369	51.1143
25.96	135.892	50.5345	21.9164	42.1265	37.1079	50.7303
26	137.366	52.5435	21.6394	43.2035	37.2419	51.1863
26.04	137.481	51.7605	21.3194	43.7895	37.7719	51.5213
26.08	138.218	51.8215	21.7574	43.2425	38.0499	49.4763
26.12	137.3	52.9795	21.1764	44.8665	37.9329	50.5523
26.16	136.81	52.5015	21.4984	44.3945	39.0189	49.2083
26.2	137.258	52.8195	19.6914	45.4015	39.3029	50.0093
26.24	138.33	52.3335	21.7994	44.7395	37.7049	48.9263
26.28	136.373	52.3345	22.0294	45.2275	38.0649	50.1383
26.32	137.623	53.0195	21.6854	44.3345	38.0699	51.4323
26.36	137.86	52.4895	22.5484	45.5565	39.1549	51.8443
26.4	138.979	52.7885	22.1434	43.9935	38.3589	51.1683
26.44	138.652	52.9495	22.4354	44.1345	39.6469	51.4403
26.48	138.347	52.9505	22.0544	44.3885	38.9519	51.9783
26.52	138.44	51.8645	23.0324	44.6045	38.2819	50.9233
26.56	137.371	53.0645	22.1644	43.9535	37.8829	51.3113
26.6	136.715	53.8245	23.0794	44.2465	38.8759	50.5193
26.64	138.475	52.4865	22.2654	44.8235	37.3949	50.6503
26.68	137.727	52.2685	22.4664	44.5425	38.5929	50.6053
26.72	137.667	51.6625	22.4524	46.4625	38.7979	50.8203
26.76	137.321	52.6695	22.3464	45.2545	38.6269	50.8603
26.8	139.563	51.0085	22.6184	45.0345	38.7919	51.7233
26.84	137.585	50.8465	21.6684	46.1705	38.2159	51.3593
26.88	139.384	51.3915	24.3654	44.7685	39.2479	51.1823
26.92	139.074	51.3245	24.5474	44.5515	38.1559	50.1443
26.96	136.779	52.7315	24.6884	43.9105	39.4709	50.0863
27	139.094	52.9545	23.6294	43.4315	39.3699	50.7403
27.04	137.279	54.4625	23.1554	43.7725	40.1269	50.5343
27.08	138.728	54.7475	22.9424	43.7505	40.2699	52.0153
27.12	138.404	54.1595	24.3764	43.8705	37.9129	51.3573
27.16	140.09	54.4225	23.6484	44.7095	39.3779	51.6743
27.2	138.827	51.8225	23.6584	43.7675	39.5269	52.4123
27.24	138.188	52.2295	23.5714	45.2445	39.2249	50.5163
27.28	139.326	53.1725	23.6374	44.6925	39.2699	51.3073
27.32	137.823	54.4785	23.5484	46.2765	38.1359	51.0143
27.36	138.418	53.2125	23.4874	44.8075	38.5259	51.6333
27.4	138.052	52.8255	23.9234	45.1555	38.6869	50.2093
27.44	139.236	52.7845	23.0644	44.6255	39.2889	52.2433
27.48	138.351	51.9935	23.7924	45.4625	39.8659	52.8223
27.52	138.016	52.7305	21.8744	44.8405	39.4949	53.2163
27.56	138.036	52.9155	22.8814	44.8085	40.1879	52.0243
27.6	139.842	52.8935	23.2764	46.2395	40.7169	52.1273
27.64	139.152	51.3255	21.7234	44.1875	40.4999	52.5583
27.68	138.421	52.9175	22.7964	46.1415	41.4829	51.7063
27.72	139.045	52.0765	22.1034	46.3145	40.2919	51.5203
27.76	139.208	52.9695	21.8614	45.1105	40.3829	50.8713
27.8	139.057	52.6225	21.0264	44.9005	40.9789	52.7163
27.84	139.534	54.0225	22.0174	45.1755	41.1639	51.5153
27.88	138.664	53.8095	21.1664	44.5755	41.3919	52.0783
27.92	139.729	52.8405	21.5214	45.3955	41.4889	52.3063
27.96	140.008	51.3955	21.8164	44.8195	41.7699	52.6003
28	138.964	53.2455	23.3624	45.2975	42.3459	54.1033
28.04	138.737	52.2405	23.0434	46.1785	40.8369	53.9803
28.08	137.171	52.7455	22.8724	46.2305	41.6149	53.0593
28.12	138.836	53.2265	22.3394	45.8525	42.4019	54.1803
28.16	138.443	53.4155	24.8804	46.1165	41.6499	52.7853
28.2	139.501	52.1445	23.7454	45.0935	42.5969	52.7333
28.24	140.057	52.4625	23.1474	45.5785	41.8709	51.7623
28.28	139.752	54.9555	23.3894	45.5885	40.8969	52.4823
28.32	140.764	52.6735	23.4324	47.1525	42.5589	53.2153
28.36	139.176	54.0485	24.2064	45.0815	41.9049	54.8213
28.4	140.089	54.0765	24.0014	44.5305	41.4549	54.4033
28.44	140.314	53.5365	24.1194	45.1795	42.8129	52.9263
28.48	140.167	53.4875	24.9114	46.4935	42.1069	53.1483
28.52	141.329	54.8185	25.4624	44.8485	41.7609	54.3903
28.56	138.94	54.5095	24.9684	44.9455	43.2659	54.9563
28.6	139.774	54.1085	24.1714	45.7135	42.3089	56.1733
28.64	139.203	54.2525	23.1394	45.7975	41.1129	54.7343
28.68	141.247	53.1445	22.7324	46.2305	42.4069	54.0413
28.72	140.301	53.3245	23.5314	45.7825	40.8289	53.2213
28.76	140.358	52.7555	24.2684	45.7005	41.6319	53.4453
28.8	139.288	54.6795	23.3744	45.4745	42.5599	53.8813
28.84	139.655	54.4465	22.5614	46.8965	41.0049	53.3813
28.88	139.986	54.3585	24.3334	45.7685	42.1459	52.9863
28.92	140.102	53.5755	22.5184	46.4345	41.6389	53.3263
28.96	139.83	53.4775	22.8244	46.7855	42.4489	53.4753
29	139.743	52.7595	22.7384	45.4405	42.0389	53.8993
29.04	139.962	53.9245	23.4994	46.8105	43.8819	52.3523
29.08	139.981	53.1455	23.9174	45.6975	42.8409	53.1743
29.12	139.982	53.9785	23.0824	45.6385	41.3929	54.2823
29.16	140.088	54.3845	24.0684	44.9135	43.1399	52.9033
29.2	141.94	54.6535	24.1224	45.5335	41.9739	53.4893
29.24	142.64	56.0195	23.3224	45.2075	43.8269	52.9163
29.28	141.107	55.2065	24.1724	45.4745	43.0749	53.5383
29.32	141.292	55.1795	24.2334	44.0795	42.8009	53.6863
29.36	139.937	54.9275	24.2004	46.3075	41.5099	53.7953
29.4	141.564	54.7745	24.5104	44.8145	41.9969	54.9523
29.44	140.526	55.0185	23.7964	46.1775	42.1319	55.6113
29.48	140.653	53.4205	23.6984	45.7985	42.8349	55.1123
29.52	140.176	54.3365	25.0754	45.5135	43.7319	54.1023
29.56	140.493	53.6245	24.3624	44.9935	42.9139	54.2843
29.6	139.936	55.1845	24.5584	45.8465	42.9609	52.7213
29.64	139.267	55.2265	25.0254	45.5625	43.7769	53.5073
29.68	139.999	54.1555	24.3604	47.7285	42.7649	53.9063
29.72	140.798	54.7395	22.1144	46.1515	43.4509	52.8353
29.76	141.157	55.5635	25.4694	46.0695	43.1439	52.7073
29.8	140.638	55.0455	23.9794	45.7215	42.8979	53.8953
29.84	139.601	56.0825	22.4764	46.7285	44.8849	53.7693
29.88	140.811	56.5645	22.3234	45.9155	44.2219	53.5283
29.92	139.735	54.3075	23.3464	46.2345	43.6919	54.2233
29.96	140.677	55.6465	22.8404	46.1105	44.7189	54.5923
30	139.694	54.0945	23.3484	45.5995	43.6619	55.3193
30.04	140.596	55.2585	22.5034	45.8415	44.8029	54.0363
30.08	142.731	55.3525	23.4894	45.5545	43.7579	56.2583
30.12	141.037	55.2675	23.6004	45.8735	42.7919	56.0003
30.16	140.211	55.2615	22.8394	47.1465	44.7439	55.3523
30.2	141.328	54.8995	23.7904	46.8935	44.0459	55.5323
30.24	138.521	55.2805	24.9434	46.2615	44.3279	54.6523
30.28	139.548	56.0645	23.9424	46.6895	44.5389	54.1113
30.32	141.787	55.0745	24.8274	46.2885	45.5099	53.6733
30.36	140.767	55.6515	24.9334	45.8795	43.7139	53.5923
30.4	140.517	56.3635	25.0324	46.8725	43.5209	52.8453
30.44	139.626	55.4865	24.7664	47.0875	44.7579	54.2813
30.48	139.229	54.5925	23.2494	47.8325	43.7469	53.9983
30.52	139.805	55.1515	22.9684	47.7985	46.5419	54.3633
30.56	140.209	54.8675	24.9824	47.1415	45.6289	53.5563
30.6	140.606	55.6285	24.1084	48.7615	45.3929	53.4293
30.64	142.147	56.4885	24.4854	47.7465	46.1319	54.6153
30.68	142.018	56.1105	24.5904	46.7035	45.9709	55.0983
30.72	140.945	57.0405	24.0494	47.1975	45.5189	55.6083
30.76	141.054	55.6335	24.3544	47.1585	45.2569	53.6513
30.8	143.794	55.4275	24.4604	46.7425	45.2109	56.9963
30.84	141.862	55.9165	23.3494	47.1625	43.2229	54.9073
30.88	141.023	55.1325	24.0764	45.8495	45.1639	54.7693
30.92	142.086	55.2265	23.6354	46.3605	43.5419	55.4853
30.96	142.38	55.1925	23.8844	46.2315	44.8589	55.7973
31	141.228	56.0545	23.9234	46.8185	44.6279	55.5683
37.76*	142.171	58.6885	25.7754	48.4765	52.9519	59.6383
37.8*	141.153	59.2205	25.3564	49.2845	53.8219	59.4713
37.84*	142.929	58.7665	26.2354	49.4175	52.4959	59.6483
37.88*	142.924	57.9115	26.5234	49.2295	53.7489	59.0323
37.92*	142.099	57.3845	25.7534	49.7565	52.4559	58.1353
37.96*	142.675	57.5655	25.4114	49.4615	52.2109	59.5253
38*	141.87	57.2525	25.9704	48.8955	52.7229	57.7673
38.04*	141.568	58.6765	23.7684	48.8205	52.4649	57.3223
38.08*	140.184	58.7725	25.3604	48.6795	52.0669	58.2393
38.12*	141.777	58.1765	25.8094	48.3735	52.7459	58.2783
38.16*	142.326	58.5555	25.7514	48.7395	52.8899	58.8333
38.2*	143.1907*	58.9215	24.3244	48.3935	51.2139	58.9203
38.24*	141.2067*	58.8005	24.3294	49.0755	50.9329	57.7993
38.28*	143.5217*	60.0565	24.5424	50.1565	51.6359	60.1083
38.32*	140.7477*	59.0735	23.9344	50.7875	51.1869	58.8723
38.36*	143.2567*	60.0805	25.4054	50.3655	51.8759	60.0043
38.4*	142.9627*	58.1825	25.7544	49.6525	52.2909	59.2553
38.44*	142.3507*	58.9855	24.7844	49.7285	53.4099	57.6033
38.48*	141.6137*	60.2665	25.3184	48.9775	54.4609	57.7413
38.52*	143.4077*	58.0665*	25.0054	48.71654*	54.4639	56.6963
38.56*	142.7487*	55.8995*	24.3174	48.44854*	54.0939	58.4763
38.6*	144.6617*	50.6415*	24.4044	49.64454*	53.3069	58.9483
38.64*	144.2787*	55.7025*	24.9844	49.88354*	53.7689	58.2333
38.68*	144.4837*	-12.1885*	25.3794	49.22554*	53.1819	59.9783
38.72*	143.9067*	48.0915*	24.5264	48.87154*	54.4689	58.3033
38.76*	143.7637*	62.6115*	25.9564	48.86354*	52.5729	59.0313
38.8*	141.8237*	-19.8935*	25.4084	49.30454*	53.7909	59.2883
38.84*	143.3297*	-55.0195*	25.9614	48.96254*	52.5129	60.2613
38.88*	143.2267*	-57.5175*	26.8074	49.23054*	52.5999	57.9833
38.92*	143.0307*	-37.4715*	26.2724	49.05054*	52.1859	58.7983
38.96*	141.5757*	-10.7005*	26.5174	49.45754*	53.2609	56.5163
39*	142.1967*	-17.1815*	24.9824	51.05554*	53.4559	58.5493
39.04*	148.3087*	-11.7225*	25.3664	50.26754*	53.4229	60.03331*
39.08*	145.3527*	-17.3375*	25.4064	49.09854*	53.7429	58.45431*
39.12*	102.4037*	-21.5485*	24.0994	48.18854*	54.9049	57.92931*
39.16*	111.9637*	-7.6895*	26.1164	48.60354*	55.4549	58.14931*
39.2*	147.1507*	69.2475*	24.5294	48.60554*	53.5139	59.25831*
39.24*	139.2897*	69.7625*	27.2824	48.86254*	54.1669	57.98631*
39.28*	136.1107*	58.1985*	26.1754	49.09054*	55.2879	59.90731*
39.32*	-10.6263*	62.9605*	26.8424	48.81554*	54.4129	60.71931*
39.36*	26.03875*	64.5415*	26.0044	49.09854*	54.9589	53.10531*
39.4*	97.81775*	63.8225*	25.7154	49.47454*	54.3749	28.33631*
39.44*	85.14475*	64.4705*	24.7204	50.01954*	54.9039	-15.0317*
39.48*	95.26175*	64.5435*	25.9154	49.95654*	53.8769	-52.3937*
39.52*	138.3807*	64.7255*	27.0274	50.05654*	54.3999	-89.6477*
39.56*	160.4237*	64.9895*	26.9774	50.51054*	52.7909	-106.258*
39.6*	131.6597*	64.5105*	25.8124	47.25454*	53.5669	23.81631*
39.64*	159.3207*	64.2595*	25.5384	49.84354*	54.8169	111.3643*
39.68*	175.5837*	64.9395*	24.8404	49.88954*	53.2979	136.7273*
39.72*	169.4677*	65.0225*	25.9724	50.05554*	54.3529	46.99731*
39.76*	170.9127*	64.8655*	26.5474	49.47454*	53.4569	40.82631*
39.8*	167.4717*	65.4555*	24.9274	51.00654*	54.0939	45.31531*
39.84*	166.7327*	65.1375*	24.8304	49.87654*	53.9889	54.68331*
39.88*	166.1997*	67.1225*	26.8734	48.93754*	53.8849	56.54731*
39.92*	163.1077*	66.5955*	27.0514	49.51054*	54.2889	48.68431*
39.96*	163.0957*	68.2955*	25.0154	50.10254*	55.7019	-3.34169*
40*	161.5127*	68.6265*	25.6834	49.26254*	54.7029	9.06031*
40.04*	161.0887*	66.4355*	24.4194	50.53054*	56.3779	114.2163*
40.08*	161.4097*	66.8395*	25.2304	50.19454*	54.7889	87.08231*
40.12*	159.9157*	65.9985*	24.8094	50.30854*	55.8279	85.38231*
40.16*	160.5937*	66.3625*	25.3534	49.92254*	54.8209	80.38231*
40.2*	162.6497*	67.5195*	25.8994	49.38054*	54.6189	78.59531*
40.24*	160.3897*	67.2955*	24.8404	49.58254*	54.1769	79.53831*
40.28*	161.9567*	67.7365*	24.6124	51.26654*	54.3639	76.94931*
40.32*	162.9877*	67.2675*	27.3034	49.32654*	53.9319	76.70531*
40.36*	162.7277*	68.2095*	26.6104	48.59954*	55.7489	77.16031*
40.4*	163.4357*	67.6775*	27.0644	50.45954*	55.0959	76.97731*
40.44*	165.5987*	67.8265*	26.3154	49.15254*	55.8799	75.89331*
40.48*	164.2947*	66.9195*	27.1894	50.73954*	55.5329	77.96031*
40.52*	165.7667*	67.8955*	25.6074	50.61854*	55.0829	76.70231*
40.56*	164.8647*	67.9735*	26.8064	49.71854*	55.2639	76.16531*
40.6*	165.2737*	69.6095*	26.7154	49.22054*	54.9419	77.15831*
40.64*	166.2217*	71.1255*	25.5034	50.04754*	54.7929	77.43231*
40.68*	167.6887*	70.7165*	25.7894	39.78454*	55.1239	76.59031*
40.72*	168.0307*	69.0495*	25.2524	22.56654*	54.5199	75.60731*
40.76*	168.4287*	67.5095*	25.8114	16.65654*	53.6259	76.82931*
40.8*	167.4857*	67.3665*	24.9234	-25.9845*	54.9759	77.58231*
40.84*	166.7537*	67.5465*	25.3754	-49.1955*	55.8559	78.02131*
40.88*	167.5107*	67.7895*	26.9544	-66.4055*	53.2869	75.67331*
40.92*	167.3717*	68.6365*	26.9704	-66.0485*	54.4889	77.13131*
40.96*	167.5457*	68.4465*	27.6344	-53.5935*	55.4169	76.84631*
41*	167.9337*	67.3655*	26.1614	-61.0495*	57.1839	76.08931*
41.04*	168.1107*	67.2015*	26.1704	-77.8115*	56.0139	75.64531*
41.08*	168.3437*	67.7515*	25.2834	-100.535*	56.5739	74.89131*
41.12*	167.6507*	67.7905*	24.7024	-102.417*	56.2129	76.47231*
41.16*	168.5607*	68.4765*	23.6344	-97.2715*	55.7809	75.61531*
41.2*	169.2447*	67.5795*	24.8374	-109.216*	56.0839	75.32731*
41.24*	169.8487*	67.8585*	26.1364	-104.542*	54.9689	76.79531*
41.28*	169.6477*	69.7125*	24.9664	42.47654*	55.1359	75.24931*
41.32*	168.6807*	71.1285*	24.7624	41.54754*	54.6599	77.57831*
41.36*	169.6457*	71.4985*	26.1044	47.97054*	54.8879	78.58931*
41.4*	170.1097*	70.9965*	23.8014	53.63454*	55.3539	78.78231*
41.44*	170.2547*	71.9065*	25.1564	50.36954*	57.3189	79.41331*
41.48*	171.0617*	71.7565*	24.7224	51.00654*	55.3529	78.08931*
41.52*	169.5257*	71.2835*	27.3564	50.26754*	57.1089	78.40231*
41.56*	169.7907*	71.3445*	27.4524	50.58654*	56.4609	77.94331*
41.6*	169.4637*	71.1815*	34.1608	52.45854*	57.1829	79.00531*
41.64*	170.8517*	70.4985*	35.8107	50.90554*	57.2549	79.76831*
41.68*	171.3047*	69.4385*	34.8888	51.54354*	56.0519	80.11831*
41.72*	168.8247*	70.9985*	34.7037	51.08654*	55.6939	80.34631*
41.76*	169.4987*	69.1365*	34.9528	50.96154*	55.7759	79.74431*
41.8*	168.3187*	70.3515*	35.5757	51.32054*	57.1739	78.93831*
41.84*	170.7177*	68.3855*	36.0697	52.35654*	56.1299	80.75031*
41.88*	170.5417*	69.2455*		52.76154*	57.7039	78.98931*
41.92*	170.8937*	69.6115*		53.37254*	57.2379	79.93831*
41.96*	171.0617*	69.8135*		52.06554*	56.7939	78.94731*
42*	171.0287*	71.7305*		52.98454*	57.0309	77.59031*
42.04*	172.3747*	71.8385*		51.89254*	56.7259	80.26531*
42.08*	173.1997*	72.5385*		53.35654*	55.6029	80.87931*
42.12*	172.4067*	71.4525*		52.79954*	55.9229	79.39731*
42.16*	172.0517*	70.9145*		52.66454*	56.3479	79.38931*
42.2*	173.6447*	70.5405*		53.08554*	55.5579	80.87031*
42.24*	173.6057*	69.8615*		51.79354*	56.4569	81.35031*
42.28*	171.9427*	70.3825*		52.01854*	56.6549	80.17131*
42.32*	172.7497*	71.5595*		52.94454*	56.6499	80.83631*
42.36*	172.2627*	71.5535*		52.96454*	58.1459	79.70931*
42.4*	173.5707*	70.8895*		53.67454*	55.7649	80.79731*
42.44*	173.0667*	70.7765*		53.00954*	56.1219	80.33431*
42.48*	173.5527*	67.9795*		53.53454*	56.0349	80.50831*
42.52*	171.7847*	69.7065*		54.39354*	56.5809	79.76731*
42.56*	171.2397*	68.9105*		53.08854*	56.8699	82.23931*
42.6*	171.7417*	70.0475*		52.89154*	56.7399	79.50231*
42.64*	172.7447*	69.7295*		53.45754*	57.7569	80.83731*
42.68*	172.5797*	69.6685*		53.80054*	56.8109	78.85031*
42.72*	172.8287*	70.1645*		52.79554*	55.7709	81.00431*
42.76*	175.0357*	71.0695*		53.41254*	55.9399	79.50231*
42.8*	172.9797*	71.6825*		53.07154*	56.4669	80.70331*
42.84*	172.1197*	69.0715*		53.27854*	56.6329	79.68231*
42.88*	175.9067*	70.2375*		53.76054*	56.2159	80.67231*
42.92*	175.3027*	70.7695*		53.63254*	56.2609	80.84231*
42.96*	174.7977*	70.6995*		52.78554*	56.1799	81.17131*
43*	173.1387*	69.9005*		53.15254*	57.0039	82.79531*
43.04*	173.8257*	70.1255*		52.86454*	57.2829	82.46231*
43.08*	173.1917*	70.9145*		53.99954*	57.3559	81.89231*
43.12*	174.8337*	69.9045*		52.86954*	57.6379	82.88731*
43.16*	173.5657*	72.7785*		52.70454*	58.1799	82.75431*
43.2*	174.1827*	72.0655*		54.37154*	58.2019	82.76131*
43.24*	173.3427*	72.1505*		53.31254*	58.2619	82.52331*
43.28*	172.5377*	73.7885*		54.30154*	57.0929	81.79931*
43.32*	174.7637*	72.9035*		53.78754*	57.5779	81.24631*
43.36*	174.1137*	70.7185*		54.06654*	57.2949	81.64431*
43.4*	173.9067*	71.9495*		54.28154*	57.9229	82.69331*
43.44*	175.1987*	72.1985*		54.08154*	57.3629	84.40431*
43.48*	174.4277*	72.7965*		54.63554*	58.1849	84.16831*
43.52*	173.6927*	73.2985*		53.63954*	57.1859	83.77631*
43.56*	175.0407*	74.3065*		55.75354*	57.7949	83.83031*
43.6*	176.1457*	75.0075*		55.49354*	57.5319	85.52931*
43.64*	176.6447*	74.2175*		54.52454*	58.7809	85.20031*
43.68*	176.9197*	74.4405*		54.69054*	58.3239	83.74331*
43.72*	175.7777*	73.7465*		55.08654*	56.9439	83.51131*
43.76*	176.0667*	75.0725*		55.06354*	58.0529	83.58631*
43.8*	175.0537*	74.2055*		55.38154*	58.0689	83.33931*
43.84*	176.1647*	75.6595*		54.45054*	57.6769	84.29331*
43.88*	173.9147*	75.0315*		57.78654*	56.8119	85.23131*
43.92*	177.1237*	76.4085*		55.97954*	58.5439	84.88031*
43.96*	174.6637*	75.0295*		56.17854*	58.2229	85.43531*
44*	175.3317*	75.0545*		56.72054*	58.3869	86.83231*
44.04*	176.7467*	74.2595*		56.34254*	57.6029	85.75531*
44.08*	176.8537*	73.7965*		56.04054*	57.7499	83.66631*
44.12*	177.5727*	74.8355*		57.76554*	57.7559	84.47931*
44.16*	177.0867*	74.5415*		56.27554*	57.6469	86.77431*
44.2*	177.0067*	76.2305*		56.81654*	58.6299	84.86231*
44.24*	176.5597*	77.1735*		56.78354*	58.7109	84.44131*
44.28*	176.8927*	75.6055*		58.72354*	58.9969	84.62331*
44.32*	178.1107*	74.7135*		57.70254*	57.8009	84.06031*
44.36*	177.5807*	74.8855*		58.93454*	58.9629	83.56831*
44.4*	177.1467*	74.7795*		59.26254*	58.0329	84.58331*
44.44*	177.3597*	73.8845*		57.84154*	59.1839	84.78531*
44.48*	178.3507*	74.2755*		57.59554*	59.6109	84.85831*
44.52*	177.0027*	75.2545*		58.13554*	57.9239	86.96531*
44.56*	177.7097*	75.9295*		57.88554*	57.6839	86.64731*
44.6*	178.7157*	77.1745*		57.12254*	58.4999	85.67131*
44.64*	178.5537*	75.8715*		57.76854*	58.4689	87.80531*
44.68*	177.7117*	76.1075*		57.93854*	59.6119	89.07831*
44.72*	179.1237*	76.1015*		58.79654*	59.7569	87.20731*
44.76*	178.1047*	74.2805*		59.42254*	58.9619	88.74631*
44.8*	177.5967*	75.5685*		59.05754*	60.1489	88.55431*
44.84*	178.2397*	76.0175*		58.97554*	60.5379	87.79931*
44.88*	179.4337*	77.2655*		57.70454*	59.1329	87.48431*
44.92*	178.6127*	76.8245*		59.70154*	59.3209	87.02831*
44.96*	178.2067*	76.1055*		60.25854*	57.8089	88.34631*
45*	176.6807*	76.0915*		62.21454*	58.6319	87.13831*
45.04*	178.5017*	76.5355*		60.11454*	58.5719	88.60431*
45.08*	177.4257*	75.8625*		59.86854*	59.3679	88.41031*
45.12*	177.0497*	75.9005*		59.29854*	59.6859	89.06631*
45.16*	178.7257*	77.0965*		60.58554*	60.9869	89.49831*
45.2*	179.0377*	75.4855*		59.05654*	58.0739	89.09831*
45.24*	178.4917*	75.9405*		59.68354*	58.4689	88.87831*
45.28*	177.7147*	76.8955*		58.47754*	58.3999	88.90431*
45.32*	176.3817*	76.1115*		59.29754*	58.6409	89.61231*
45.36*	176.3707*	76.6375*		59.63554*	59.2309	89.32531*
45.4*	176.6137*	75.0385*		59.42554*	58.7649	89.68931*
45.44*	179.5167*	74.5925*		59.91754*	59.2919	89.50631*
45.48*	179.5917*	75.9615*		58.74854*	58.8579	90.23731*
45.52*	180.2597*	75.0075*		58.74754*	58.1769	89.83731*
45.56*	178.4537*	77.1875*		57.40354*	59.8479	89.32731*
45.6*	178.8187*	77.1255*		58.28954*	59.4609	90.26231*
45.64*	181.2057*	77.5545*		59.78054*	59.1289	90.35931*
45.68*	178.7557*	78.0285*		59.24054*	58.9909	90.00331*
45.72*	180.0707*	78.4055*		59.90454*	59.3149	90.74631*
45.76*	179.4997*	79.0235*		59.85954*	58.6559	90.26131*
45.8*	180.8097*	77.0815*		59.90254*	58.7139	89.51931*
45.84*	179.3987*	76.6155*		61.01054*	59.0649	90.13931*
45.88*	180.9497*	76.6165*		61.11354*	60.4609	89.72531*
45.92*	181.2127*	77.1925*		59.80154*	60.2369	90.59331*
45.96*	180.6927*	77.2015*		58.71254*	58.7769	89.03731*
46*	182.1467*	78.7595*		59.30254*	57.5879	89.84631*
46.04*	179.4027*	78.5335*		59.18454*	58.3719	90.63431*
46.08*	182.2967*	78.2295*		59.96554*	58.4009	88.86531*
46.12*	181.3067*	78.6535*		60.38954*	58.6059	88.82531*
46.16*	180.0107*	79.4515*		60.63954*	58.0879	88.37331*
46.2*	181.4827*	78.2055*		60.74454*	59.2969	91.40131*
46.24*	181.1337*	78.3075*		60.07554*	59.6769	91.36731*
46.28*	182.3907*	78.8675*		60.14254*	59.3219	89.38231*
46.32*	181.0447*	79.0745*		61.21854*	59.2309	89.50931*
46.36*	181.3657*	77.8855*		60.97954*	59.1899	90.55831*
46.4*	180.9627*	80.9075*		61.34354*	58.5329	89.97931*
46.44*	182.0877*	80.1555*		59.75154*	58.7819	90.44431*
46.48*	181.8037*	77.6875*		59.43954*	59.7819	90.07131*
46.52*	180.1367*	78.0105*		61.83354*	59.8459	89.71131*
46.56*	181.1457*	78.0115*		61.66854*	59.2959	90.08331*
46.6*	182.4097*	78.6015*		61.44654*	60.4499	91.62731*
46.64*	181.0357*	78.7255*		60.97554*	59.3059	91.42831*
46.68*	180.0917*	78.4885*		61.24254*	59.1389	90.37631*
46.72*	180.0127*	78.6615*		60.21254*	60.1909	91.07231*
46.76*	179.8357*	80.5335*		61.70054*	58.8899	91.58731*
46.8*	181.2357*	79.8115*		61.29154*	59.3409	91.08031*
46.84*	181.4147*	79.8315*		61.01454*	59.9769	92.12131*
46.88*	180.7217*	78.7725*		60.48554*	59.9839	91.25731*
46.92*	180.8577*	80.0095*		61.25354*	59.6889	90.05431*
46.96*	181.7267*	79.4355*		61.96354*	60.2539	91.03031*
47*	183.0667*	80.0215*		61.30954*	58.7239	90.23631*
47.04*	183.4627*	78.4455*		61.61154*	58.5849	90.91731*
47.08*	182.2927*	80.3885*		60.92954*	58.9689	92.02031*
47.12*	183.7477*	77.6105*		61.09854*	61.2419	91.58231*
47.16*	182.5587*	78.4975*		60.89254*	60.3129	92.87831*
47.2*	183.3907*	80.0255*		61.41254*	61.3989	91.78131*
47.24*	184.8817*	79.2045*		61.83054*	58.7959	91.53631*
47.28*	181.4857*	79.8525*		61.59754*	60.0399	91.80531*
47.32*	182.5267*	81.1085*		61.80254*	61.3779	92.16231*
47.36*	184.1817*	80.0575*		64.65554*	59.8349	92.68831*
47.4*	180.8787*	79.0555*		63.05954*	60.5869	92.42931*
47.44*	181.8907*	81.2635*		62.49854*	61.0209	92.21831*
47.48*	182.6737*	81.2805*		63.01754*	60.7719	91.83531*
47.52*	182.6717*	81.2025*		61.42754*	60.0399	93.73931*
47.56*	182.0667*	80.3085*		61.54154*	59.8379	92.98931*
47.6*	183.4597*	80.3945*		62.91154*	59.6979	92.02731*
47.64*	182.4897*	79.8415*		63.15054*	59.9849	91.55931*
47.68*	184.3817*	79.3365*		62.96054*	60.7059	91.35231*
47.72*	183.1157*	80.0565*		62.46054*	60.8809	92.03831*
47.76*	183.8477*	80.8195*		62.23754*	61.2419	93.62331*
47.8*	184.0097*	81.5525*		62.40954*	60.7459	91.85431*
47.84*	182.7307*	81.8565*		63.29754*	60.2979	91.27731*
47.88*	183.7417*	80.2945*		63.59454*	60.2249	92.67231*
47.92*	182.6227*	80.3245*		63.46454*	61.0519	93.37831*
47.96*	183.9917*	79.6345*		63.70454*	61.1229	94.81131*
48*	182.6797*	79.6575*		64.42454*	61.4979	94.72231*
48.04*	181.3477*	79.3465*		64.49454*	59.7489	94.07931*
48.08*	180.3827*	80.6325*		64.08054*	61.4279	93.00531*
48.12*	182.0897*	81.9005*		63.91354*	59.6659	94.30531*
48.16*	183.4297*	80.6275*		62.91354*	61.3159	95.03331*
48.2*	182.9627*	80.6665*		62.05454*	60.7749	93.38131*
48.24*	184.9917*	80.5695*		63.61254*	61.1029	94.72031*
48.28*	184.1857*	82.2835*		62.49554*	61.1979	95.19231*
48.32*	184.8907*	79.5855*		63.83254*	59.1069	93.92231*
48.36*	182.9417*	80.8065*		63.54954*	60.1079	93.45531*
48.4*	184.8547*	78.8385*		63.39254*	59.8999	94.98831*
48.44*	182.8287*	82.1295*		63.78754*	60.4779	95.14631*
48.48*	183.3207*	82.9695*		63.79354*	61.9959	94.16031*
48.52*	185.4447*	81.8235*		64.80754*	59.8049	95.47931*
48.56*	184.6717*	83.8105*		63.62454*	61.1719	96.19431*
48.6*	183.9477*	82.5705*		63.73854*	61.4849	95.03231*
48.64*	184.2487*	83.0155*		63.82054*	61.1919	93.66131*
48.68*	184.6897*	81.9445*		64.72354*	61.0009	93.92631*
48.72*	184.4597*	81.8105*		64.84054*	61.0409	93.82731*
48.76*	185.5247*	80.7555*		64.69954*	60.4619	93.73531*
48.8*	185.3127*	80.7435*		64.53254*	62.9199	93.63731*
48.84*	186.0707*	81.1775*		64.27454*	60.9019	95.24831*
48.88*	184.2797*	80.6695*		64.72154*	61.1839	93.10931*
48.92*	184.5957*	81.4385*		63.52954*	60.8379	92.88131*
48.96*	186.2307*	80.9545*		64.98354*	60.8709	93.98531*
49*	185.4067*	82.3965*		65.40554*	59.6289	93.43531*
49.04*	185.4177*	82.2915*		65.75854*	60.5169	93.17931*
49.08*	184.3287*	81.9195*		66.04654*	61.3949	93.28831*
49.12*	185.0247*	82.2235*		65.44754*	61.6629	93.77731*
49.16*	183.6327*	84.2155*		65.32354*	59.8279	93.12731*
49.2*	183.9817*	83.6395*		64.74654*	61.4499	93.80631*
49.24*	185.4407*	82.9045*		64.13354*	61.2239	93.50131*
49.28*	185.5557*	82.2075*		64.22354*	61.5139	93.32531*
49.32*	184.2827*	82.8315*		64.10154*	61.9099	94.98831*
49.36*	185.4267*	82.0835*		63.71754*	61.6979	95.59631*
49.4*	186.2067*	82.0105*		64.62754*	61.4739	95.14631*
49.44*	185.1577*	80.9285*		64.51454*	62.2719	95.77431*
49.48*	186.1197*	80.6385*		63.35454*	61.1829	93.06331*
49.52*	185.3967*	81.4945*		65.21754*	60.6779	93.55831*
49.56*	186.1277*	79.6325*		64.17754*	62.2649	94.53931*
49.6*	185.4867*	80.2105*		65.42554*	60.8799	95.29731*
49.64*	185.6787*	80.2425*		64.88254*	60.7669	94.03131*
49.68*	185.9297*	80.8565*		64.24154*	62.4729	95.31931*
49.72*	187.1597*	80.9355*		66.24354*	61.2259	94.68731*
49.76*	186.4447*	80.6485*		65.86854*	62.2649	94.40431*
49.8*	185.9047*	82.5775*		66.85554*	60.7489	94.53931*
49.84*	186.4777*	81.5375*		66.30154*	61.3989	94.05531*
49.88*	185.2557*	81.4165*		66.84854*	61.2049	94.61631*
49.92*	185.7407*	81.8455*		65.49554*	62.9119	94.08231*
49.96*	185.2507*	82.7495*		65.71654*	61.7029	95.80831*
50*	185.3457*	81.6325*		65.85154*	62.8099	94.96331*
50.04*	185.4907*	82.8685*		65.47554*	61.3189	95.46431*
50.08*	185.7597*	82.7435*		66.56754*	62.6689	95.09431*
50.12*	185.3877*	81.0255*		67.06054*	61.2449	95.23131*
50.16*	186.1107*	83.0115*		66.92954*	60.7089	94.40131*
50.2*	185.8617*	82.5555*		66.97354*	60.8049	93.96131*
50.24*	185.0757*	82.1615*		66.76754*	61.1789	94.92431*
50.28*	185.9567*	81.0265*		67.05954*	61.4129	95.43431*
50.32*	184.4037*	81.2655*		66.90754*	63.1759	94.84631*
50.36*	187.0017*	82.1955*		67.07654*	61.9629	95.38931*
50.4*	185.1217*	83.2005*		67.48254*	62.8919	95.83731*
50.44*	187.2037*	82.0445*		68.60154*	61.9689	95.94031*
50.48*	186.6877*	82.2555*		68.00154*	61.3039	96.93131*
50.52*	184.9737*	84.3155*		66.86454*	62.9629	96.06331*
50.56*	186.2977*	82.8455*		68.81554*	62.6189	93.75331*
50.6*	185.7697*	82.1975*		67.85454*	62.5499	94.34531*
50.64*	185.4937*	83.4415*		67.18754*	61.5809	93.65731*
50.68*	185.7717*	82.7215*		66.65954*	62.2889	94.19531*
50.72*	187.4107*	82.7595*		66.26554*	62.3609	95.33131*
50.76*	187.9147*	83.3085*		66.37454*	63.6199	93.70331*
50.8*	186.8557*	81.8085*		66.73054*	62.2869	95.90531*
50.84*	187.2577*	85.2745*		67.96654*	61.8169	94.22931*
50.88*	186.9007*	84.3185*		66.53254*	61.1869	95.03831*
50.92*	186.7647*	84.5515*		67.04054*	63.0139	94.48631*
50.96*	186.7557*	83.7275*		67.44254*	62.3639	94.57731*
51*	185.3777*	83.2515*		67.32554*	62.2669	95.52431*
51.04*	185.7807*	82.8725*		68.29654*	62.4409	96.22531*
51.08*	188.5557*	83.9115*		69.31554*	63.0479	95.15031*
51.12*	185.5247*	82.4325*		68.28954*	61.7799	95.59931*
51.16*	187.4987*	83.2685*		67.84354*	62.9779	94.87731*
51.2*	186.6297*	83.5645*		67.45254*	63.0669	96.52431*
51.24*	187.7857*	84.0885*		69.00654*	63.4699	95.98431*
51.28*	187.2107*	83.5085*		68.18354*	62.9739	95.12031*
51.32*	188.3317*	84.4565*		68.75354*	64.6579	96.40731*
51.36*	187.3147*	85.3345*		68.86954*	64.5909	95.74531*
51.4*	186.9637*	83.8535*		68.01854*	63.2219	95.75931*
51.44*	186.1227*	83.4695*		68.94354*	63.3519	98.02131*
51.48*	185.0017*	83.8245*		67.51854*	63.3239	97.59231*
51.52*	186.6747*	85.3425*		68.02854*	64.2199	97.04231*
51.56*	187.7667*	86.1115*		67.06554*	63.2749	94.62431*
51.6*	186.2177*	83.9785*		67.93854*	62.3229	95.30931*
51.64*	186.8917*	84.8405*		67.78954*	62.4089	95.13931*
51.68*	186.8137*	83.7675*		68.94054*	62.6989	96.26031*
51.72*	186.9767*	82.9485*		67.54754*	62.9519	97.40531*
51.76*	188.7547*	82.7145*		69.60754*	64.0379	96.46231*
51.8*	189.0357*	84.7285*		68.70354*	64.2189	96.34331*
51.84*	187.8957*	83.9035*		68.87754*	63.3869	95.96231*
51.88*	188.5517*	84.2095*		67.41254*	63.9479	94.81831*
51.92*	187.7407*	82.7515*		68.28254*	62.2329	96.16931*
51.96*	189.1547*	84.7545*		69.26554*	63.0919	96.23431*
52*	188.1087*	84.1115*		67.94254*	62.3159	96.95131*
52.04*	188.6577*	85.6205*		68.70054*	61.6609	95.89831*
52.08*	187.5947*	86.0385*		68.41954*	63.1099	96.54831*
52.12*	188.5927*	84.2075*		69.60054*	62.7389	95.75031*
52.16*	187.0907*	86.0585*		69.37854*	62.7119	95.45631*
52.2*	187.9117*	86.5385*		68.42654*	63.2279	97.43931*
52.24*	188.8117*	84.6695*		68.56954*	62.0929	97.37231*
52.28*	187.8167*	84.1145*		68.59354*	62.6919	97.32231*
52.32*	186.6317*	85.3515*		67.20254*	63.5569	95.94931*
52.36*	187.5117*	84.7625*		68.99254*	62.0679	96.27831*
52.4*	184.8227*	84.4935*		68.88954*	64.6459	97.37631*
52.44*	187.4667*	85.9075*		68.94954*	62.9189	96.19731*
52.48*	188.2647*	85.1275*		69.96854*	64.2459	96.05531*
52.52*	187.5367*	84.5595*		68.41354*	63.1799	95.97431*
52.56*	187.1507*	83.9175*		69.64854*	63.2099	96.39631*
52.6*	187.4587*	82.9155*		69.36254*	63.2709	96.07331*
52.64*	187.9037*	85.0625*		70.24354*	63.6439	94.51831*
52.68*	187.0077*	83.7545*		69.36854*	62.0099	96.55331*
52.72*	186.7137*	82.2765*		69.14354*	63.7639	96.14831*
52.76*	189.3227*	84.0605*		69.70854*	61.8169	94.53231*
52.8*	188.0307*	83.2545*		69.96354*	62.9829	96.64631*
52.84*	187.7067*	83.9525*		70.13254*	62.9889	96.58231*
52.88*	189.0457*	84.0965*		71.08754*	63.0529	96.58231*
52.92*	187.7497*	85.2755*		70.18054*	63.6849	98.10731*
52.96*	186.7927*	84.8635*		68.49554*	63.9149	97.33631*
53*	188.3127*	85.6325*		68.27154*	63.4939	96.02031*
53.04*	188.7377*	86.2525*		68.52654*	64.3039	95.97231*
53.08*	186.8937*	86.9615*		68.38054*	63.0889	98.21731*
53.12*	187.0677*	86.1525*		68.30654*	64.0329	97.04831*
53.16*	187.3587*	86.0535*		70.12754*	64.2249	96.06431*
53.2*	188.8557*	84.5715*		69.94254*	64.6019	97.80531*
53.24*	188.0117*	84.9745*		68.48654*	62.6959	96.51731*
53.28*	187.9007*	86.2805*		69.54454*	63.7749	97.20931*
53.32*	189.3307*	85.2285*		69.66654*	64.5049	97.49531*
53.36*	188.8227*	84.0725*		69.61054*	65.2449	97.92731*
53.4*	188.1367*	85.4885*		69.47454*	64.8029	97.09031*
53.44*	188.8187*	86.2315*		69.48054*	63.3389	98.89631*
53.48*	188.7807*	86.7165*		69.76854*	64.7479	97.72231*
53.52*	187.4227*	85.8645*		70.61554*	63.1489	97.47131*
53.56*	189.4627*	86.2125*		70.83654*	64.2929	96.29231*
53.6*	187.4327*	85.6555*		71.40854*	63.2379	96.38231*
53.64*	186.7527*	85.3555*		69.33954*	63.4149	95.66531*
53.68*	187.3867*	86.3075*		69.69154*	62.8679	97.03531*
53.72*	187.7167*	86.5005*		69.25454*	63.1439	97.27331*
53.76*	188.4347*	86.3775*		70.60954*	63.5909	96.90231*
53.8*	187.3787*	86.5575*		69.69754*	62.2669	98.38031*
53.84*	189.1547*	85.3105*		70.61754*	64.4939	96.22931*
53.88*	188.4797*	86.4055*		69.99254*	64.7809	95.62431*
53.92*	187.9857*	85.3255*		69.90854*	65.7129	97.19431*
53.96*	189.6197*	84.5365*		70.62054*	64.9459	97.34931*
54*	190.3247*	86.5915*		70.59454*	63.4189	98.93931*
54.04*	189.2847*	85.0865*		70.02654*	63.8479	97.71331*
54.08*	188.5607*	84.6525*		69.84454*	63.8849	96.26331*
54.12*	187.7727*	85.6065*		70.56254*	64.2689	97.32331*
54.16*	187.4057*	85.5215*		68.96554*	63.3839	97.86831*
54.2*	187.6747*	85.6065*		71.04954*	64.5289	97.09731*
54.24*	186.9327*	84.9525*		70.87754*	63.7699	96.95231*
54.28*	188.7407*	85.0765*		69.91054*	64.6729	96.74831*
54.32*	187.4407*	84.2175*		71.23954*	64.7299	97.22831*
54.36*	187.9187*	86.2115*		69.68854*	64.2019	98.98331*
54.4*	186.1657*	86.4565*		69.85454*	65.3429	97.21431*
54.44*	186.3937*	87.0975*		70.66754*	64.7179	96.41031*
54.48*	188.7157*	86.8595*		69.99354*	65.5699	95.74931*
54.52*	188.7537*	87.5275*		69.67954*	64.5599	96.87931*
54.56*	189.2387*	88.1145*		70.66654*	63.6779	97.70731*
54.6*	188.8667*	86.0465*		71.06754*	62.8849	96.86331*
54.64*	189.5617*	86.7835*		71.62454*	63.2279	96.35431*
54.68*	188.1817*	86.3565*		71.82654*	64.4259	94.90131*
54.72*	189.8067*	86.4505*		71.36754*	63.9579	97.57131*
54.76*	190.2367*	86.0575*		71.28554*	65.4149	96.52131*
54.8*	188.0937*	86.9605*		72.25754*	65.3679	97.52031*
54.84*	189.3817*	84.7245*		71.09454*	64.3389	97.15231*
54.88*	189.6377*	86.0635*		71.54854*	65.4979	96.46631*
54.92*	188.1057*	86.0925*		72.69154*	65.1599	97.55631*
54.96*	188.1547*	86.4715*		72.19854*	63.8579	97.45831*
55*	189.3567*	84.9785*		72.11454*	63.9349	97.94131*
55.04*	189.1257*	85.2265*		72.22654*	63.6279	99.22631*
55.08*	187.1557*	84.8195*		71.67154*	62.6349	99.28831*
55.12*	184.9467*	85.0115*		72.23754*	63.7799	98.69731*
55.16*	186.6367*	85.8665*		72.31554*	65.9959	99.68631*
55.2*	188.5947*	87.5205*		72.17454*	65.5869	98.09331*
55.24*	187.7577*	86.4235*		71.67354*	64.6519	98.50531*
55.28*	188.0287*	86.3575*		71.83654*	64.1169	97.46031*
55.32*	188.5057*	85.4995*		71.01154*	65.7379	97.17131*
55.36*	189.0837*	85.1245*		70.60654*	65.7739	96.30531*
55.4*	189.8467*	85.7705*		71.27654*	65.6239	96.71731*
55.44*	190.9237*	85.7465*		71.10554*	65.5189	96.98731*
55.48*	191.5237*	86.7995*		71.81454*	65.6859	98.02631*
55.52*	189.8237*	87.5855*		72.04254*	65.9449	97.90231*
55.56*	191.5707*	85.8795*		72.07154*	65.1849	96.47331*
55.6*	190.1897*	86.6315*		73.27954*	64.9139	98.35731*
55.64*	189.0927*	85.4665*		72.25654*	65.8339	98.44531*
55.68*	188.3197*	85.3745*		72.59454*	65.3109	98.46231*
55.72*	189.4497*	85.1705*		71.84654*	64.6569	99.23031*
55.76*	190.1217*	85.2875*		72.69454*	65.8559	99.61331*
55.8*	189.0117*	86.7685*		72.12854*	65.9049	98.80031*
55.84*	186.9277*	86.3905*		72.00854*	65.2999	98.75731*
55.88*	187.0117*	86.1385*		71.94454*	65.5979	98.24831*
55.92*	188.4397*	86.5585*		71.64354*	66.2529	98.26831*
55.96*	188.5887*	85.6485*		71.72254*	64.8809	98.97531*
56*	188.6157*	85.3005*		71.79154*	64.3279	98.97931*
56.04*	187.1457*	85.5645*		73.82254*	66.2289	99.74231*
56.08*	190.9337*	85.3845*		72.21054*	64.7579	99.55431*
56.12*	189.6427*	84.9665*		72.55854*	65.6539	98.99831*
56.16*	190.6367*	85.7685*		69.89954*	64.6199	98.06431*
56.2*	190.3487*	86.2535*		71.08454*	63.2689	98.52531*
56.24*	188.3707*	86.4855*		71.07054*	64.1409	99.30131*
56.28*	189.5137*	86.4995*		71.55654*	65.8719	97.86931*
56.32*	190.2137*	87.0255*		71.28154*	64.1639	95.76731*
56.36*	189.6897*	86.1215*		71.40954*	64.9469	97.29631*
56.4*	189.8817*	86.8915*		70.95454*	64.9779	98.94331*
56.44*	188.0127*	86.4065*		72.27054*	63.5749	98.97931*
56.48*	188.8397*	85.7655*		72.08154*	65.5809	99.23131*
56.52*	188.7767*	86.2935*		72.18854*	64.2869	98.06231*
56.56*	188.8357*	86.7595*		71.01354*	65.2129	98.36331*
56.6*	188.5927*	86.2055*		72.10654*	64.4529	97.94731*
56.64*	188.3067*	86.8085*		73.11354*	65.7589	98.09731*
56.68*	189.0137*	84.2545*		72.27254*	66.0239	97.73231*
56.72*	189.9147*	85.5765*		72.55354*	65.1029	97.43731*
56.76*	189.0997*	86.3965*		72.60854*	64.7949	97.77631*
56.8*	189.8667*	86.1645*		71.36454*	65.4099	98.06931*
56.84*	189.6557*	86.6525*		72.93254*	66.0829	97.74431*
56.88*	190.0237*	86.3165*		72.09854*	64.0999	97.32331*
56.92*	188.7017*	87.5655*		70.52854*	64.5729	96.99231*
56.96*	188.7907*	87.0965*		71.91354*	64.3779	98.11631*
57*	189.9917*	86.9045*		72.18454*	64.1139	98.61531*
57.04*	189.2297*	86.6465*		71.70854*	64.7479	98.61731*
57.08*	188.4297*	85.9425*		71.60954*	65.2119	98.90231*
57.12*	188.7227*	85.9105*		71.58154*	66.1259	99.18331*
57.16*	187.3247*	86.3995*		72.84754*	65.2229	98.89831*
57.2*	187.2697*	87.3775*		74.71754*	66.0229	98.48431*
57.24*	188.4417*	86.7655*		74.14754*	64.1029	98.52031*
57.28*	187.4817*	85.7305*		74.53854*	65.7129	99.67931*
57.32*	187.6097*	86.8705*		72.56354*	64.4739	99.80331*
57.36*	187.7827*	88.0615*		72.13154*	64.5589	99.11531*
57.4*	189.0917*	86.9345*		72.21954*	65.3429	98.90531*
57.44*	188.6897*	88.2985*		72.82354*	66.6029	99.37731*
57.48*	189.8657*	86.6655*		72.67654*	65.6059	97.48831*
57.52*	188.6897*	87.2665*		72.94054*	66.4119	97.63231*
57.56*	188.2417*	86.3155*		72.30254*	66.4969	98.65831*
57.6*	188.5347*	88.2905*		72.67254*	65.7379	98.54431*
57.64*	190.9457*	87.1415*		73.45454*	66.5899	98.28431*
57.68*	189.9157*	86.4295*		72.32654*	66.5019	99.57631*
57.72*	190.5157*	87.9495*		73.05654*	67.3909	99.17731*
57.76*	188.7567*	88.1295*		72.33654*	65.9049	98.87531*
57.8*	188.8057*	88.6235*		74.33854*	65.9279	99.85131*
57.84*	187.8167*	87.2125*		73.44054*	64.9019	99.46531*
57.88*	187.4887*	89.8795*		73.07954*	66.0239	100.9423*
57.92*	188.6257*	87.1865*		72.70554*	65.4269	98.54131*
57.96*	188.5247*	88.1095*		72.28954*	66.0339	100.0473*
58*	189.6567*	86.5535*		72.02754*	66.9419	98.91631*
58.04*	189.3517*	87.4915*		72.88854*	66.5289	99.57931*
58.08*	189.4857*	87.4355*		73.49454*	66.8719	98.86731*
58.12*	190.3857*	88.3705*		73.03154*	66.9169	98.76731*
58.16*	188.7717*	86.8785*		71.98154*	65.7559	97.71131*
58.2*	189.7167*	87.4555*		72.39154*	66.9939	98.50031*
58.24*	189.8407*	88.0995*		73.54354*	66.7059	99.94131*
58.28*	191.4047*	86.2275*		72.88954*	66.1799	98.70831*
58.32*		87.5735*		72.88054*	66.3189	97.51331*
58.36*		87.4125*		73.70054*	66.6439	97.38931*
58.4*		86.0845*		73.48454*	64.9729	98.16331*
58.44*		85.6885*		73.23254*	67.2709	99.59831*
58.48*		87.8255*		72.06954*	65.2969	98.15231*
58.52*		86.7385*		73.59354*	66.1219	99.63231*
58.56*		88.3615*		71.85054*	65.6389	98.12931*
58.6*		86.5675*		71.84754*	65.6469	97.83431*
58.64*		88.2555*		72.18054*	67.1669	98.37831*
58.68*		88.4735*		73.49954*	65.4069	100.0213*
58.72*		86.6655*		74.51454*	65.6269	99.12631*
58.76*		86.8045*		74.72554*	65.1649	101.9943*
58.8*		87.2985*		74.61054*	65.6699	100.1463*
58.84*		87.4545*		73.89954*	65.1569	100.8953*
58.88*		85.7005*		74.29354*	66.0679	100.5443*
58.92*		87.9575*		72.87054*	66.8399	99.93831*
58.96*		87.2545*		73.61254*	66.1949	101.1443*
59*		88.4365*		73.44754*	67.3909	100.9773*
59.04*		89.4335*		73.46654*	66.4639	100.5063*
59.08*		87.8865*		73.85254*	66.7009	100.4753*
59.12*		87.8945*		73.30254*	66.6699	100.5603*
59.16*		86.8985*		72.61454*	66.8739	100.8133*
59.2*		86.2245*		72.10254*	67.2169	100.5753*
59.24*		86.7365*		73.00754*	65.8499	101.0163*
59.28*		86.8085*		73.93854*	65.9939	100.3283*
59.32*		86.9745*		72.89254*	66.5729	99.43931*
59.36*		87.7365*		74.24054*	65.4939	99.64631*
59.4*		86.5895*		73.44154*	65.7449	100.2773*
59.44*		86.7235*		73.97554*	65.9689	98.08431*
59.48*		87.1365*		74.83054*	64.8069	99.64231*
59.52*		87.0785*		73.27154*	65.9659	100.6103*
59.56*		86.5715*		73.39454*	65.7179	100.7923*
59.6*		87.7065*		74.15554*	66.2569	100.1723*
59.64*		88.3035*		74.85354*	66.1879	100.2463*
59.68*		86.5195*		74.56854*	66.8829	100.3203*
59.72*		87.6795*		74.76054*	65.8679	98.31231*
59.76*		85.5015*		74.78054*	67.1479	97.79431*
59.8*		86.4425*		73.78754*	67.0079	98.77431*
59.84*		87.4745*		74.00654*	67.0859	100.9893*
59.88*		87.4075*		74.55854*	66.3719	99.70831*
59.92*		89.5275*		75.77554*	67.0269	99.30931*
59.96*		88.1975*		74.22754*	66.7399	99.47231*
60*		88.6275*		73.19354*	66.6399	98.98131*
60.04*		86.9545*		73.58654*	66.4169	98.97231*
60.08*		87.5755*		75.43854*	64.7819	100.3083*
60.12*		85.9905*		74.20754*	67.2229	100.6853*
60.16*		86.4575*		72.77354*	65.1089	99.82531*
60.2*		87.5585*		73.91754*	66.1319	100.0583*
60.24*		88.1555*		74.20554*	66.9109	100.0043*
60.28*		87.6615*		74.82854*	66.1519	98.90931*
60.32*		88.2295*		74.14154*	67.8639	99.36731*
60.36*		87.6795*		74.57854*	65.9159	100.1363*
60.4*		86.2805*		74.25754*	67.2599	100.0873*
60.44*		87.2775*		74.49354*	65.4519	100.6863*
60.48*		86.2525*		74.18154*	67.7559	100.2663*
60.52*		88.2265*		73.43354*	66.3549	99.34131*
60.56*		88.0185*		74.20254*	68.3809	99.26531*
60.6*		87.7715*		72.60054*	66.3859	100.8073*
60.64*		86.8065*		75.02454*	66.9709	100.0483*
60.68*		86.2195*		74.30454*	66.3939	99.46031*
60.72*		86.6545*		73.57354*	66.2299	100.8083*
60.76*		86.8165*		72.52454*	65.8959	100.0673*
60.8*		88.5835*		73.31054*	65.3639	101.5983*
60.84*		87.3105*		73.16454*	66.2979	100.9013*
60.88*		85.2355*		72.97354*	67.0119	100.9463*
60.92*		86.7745*		74.43954*	66.7249	100.2263*
60.96*		86.2535*		73.23354*	66.8179	101.0453*
61*		86.9105*		73.17554*	67.2629	100.8703*
61.04*		85.8865*		73.88454*	67.1259	101.4193*
61.08*		85.2135*		73.88754*	67.1739	100.0163*
61.12*		86.3185*		74.78754*	67.1009	101.7803*
61.16*		85.1435*		73.87754*	66.5229	100.0433*
61.2*		87.1335*		75.18654*	66.3069	100.9403*
61.24*		87.0345*		74.20754*	67.3729	100.3693*
61.28*		86.1635*		75.82954*	67.0499	101.4733*
61.32*		88.4875*		75.42554*	67.6039	100.7863*
61.36*		88.4515*		76.06154*	67.0629	100.7373*
61.4*		89.5245*		74.83054*	66.1059	100.9223*
61.44*		87.9595*		74.54554*	65.8459	101.6483*
61.48*		88.8905*		73.19154*	65.4109	99.98631*
61.52*		88.5115*		74.18654*	66.3089	99.35131*
61.56*		88.5875*		73.17854*		100.2963*
61.6*		88.8975*		74.05454*		100.8883*
61.64*		89.4185*		74.11454*		100.1743*
61.68*		88.5385*		75.04354*		101.0613*
61.72*		88.6675*		74.30354*		102.4643*
61.76*		88.0745*		74.36954*		99.80731*
61.8*		87.2205*		74.83154*		100.4353*
61.84*		87.4335*		75.07054*		100.3663*
61.88*		87.8905*		75.73654*		100.5953*
61.92*		88.7155*		73.14154*		101.8393*
61.96*		88.5325*		75.71754*		102.2293*
62*		87.0815*		75.21454*		102.5973*
62.04*		88.6815*		75.69454*		102.0783*
62.08*		86.6475*		75.38454*		101.9913*
62.12*		87.5845*		74.78754*		102.4793*
62.16*		87.5045*		76.73254*		101.3113*
62.2*		87.4305*		74.68654*		101.9813*
62.24*		86.9065*		75.21654*		99.08631*
62.28*		89.1765*		74.93754*		99.89631*
62.32*		87.0085*		75.18054*		99.13831*
62.36*		88.7375*		74.41954*		99.20931*
62.4*		88.4615*		75.27754*		100.5443*
62.44*		88.3805*		74.35254*		98.36431*
62.48*		88.4555*		74.47954*		101.4763*
62.52*		88.6465*		74.36754*		101.0503*
62.56*		88.7005*		73.52154*		101.7843*
62.6*		89.2425*		74.51654*		101.8823*
62.64*		88.9875*		74.24754*		101.6843*
62.68*		87.3385*		76.71154*		102.4253*
62.72*		87.0075*		75.42554*		101.3553*
62.76*		88.3225*		76.29954*		100.0533*
62.8*		86.7815*		75.34054*		99.63531*
62.84*		87.4295*		73.84654*		99.23731*
62.88*		87.3315*		74.93254*		101.4873*
62.92*		88.2635*		73.72954*		101.9783*
62.96*		86.7445*		73.61754*		101.3753*
63*		87.9455*		73.73254*		100.4623*
63.04*		88.2915*		73.82054*		99.71631*
63.08*		88.5755*		74.56754*		99.22731*
63.12*		89.3485*		73.08254*
63.16*		88.4545*		73.72954*
63.2*		88.4065*		74.22854*
63.24*		91.0885*		74.36454*
63.28*		89.1765*		74.68254*
63.32*		88.7965*		75.77654*
63.36*		88.3325*		74.71054*
63.4*		87.5195*		75.31754*
63.44*		87.7045*		74.86654*
63.48*		86.5835*		75.35354*
63.52*		87.6595*		75.53554*
63.56*		88.2625*		75.52854*
63.6*		87.0525*		75.25354*
63.64*		88.5185*		75.08054*
63.68*		87.3225*		74.86754*
63.72*		88.8705*		75.38754*
63.76*		89.5025*		75.47554*
63.8*		89.8355*		75.60554*
63.84*		89.3025*		73.69154*
63.88*		90.2515*		75.91954*
63.92*		88.2525*		75.58554*
63.96*		88.3765*		74.43454*
64*		89.4335*		74.67854*
64.04*		89.1415*		74.93854*
64.08*		89.0805*		74.65754*
64.12*		87.8045*		74.55354*
64.16*		87.2655*		73.94254*
64.2*		88.2205*		74.49154*
64.24*		87.3295*		73.68854*
64.28*		87.7005*		74.58354*
64.32*		87.3405*		74.06354*
64.36*		86.9435*		74.13054*
64.4*		87.1295*		75.33854*
64.44*		87.7545*		75.11354*
64.48*		88.9215*		74.39054*
64.52*		90.1095*		75.06154*
64.56*		88.2465*		74.03054*
64.6*		88.3875*		73.68854*
64.64*		87.6155*		75.37554*
64.68*		88.4655*		74.47754*
64.72*		87.3975*		75.44454*
64.76*		86.8265*		74.52054*
64.8*		88.0145*		75.85954*
64.84*		88.2335*		74.74454*
64.88*		86.8645*		74.95054*
64.92*		85.2245*		75.22254*
64.96*		88.5515*		75.27754*
65*		85.0985*		75.00954*
65.04*		86.2495*		74.74954*
65.08*		87.9975*		74.86854*
65.12*		87.7195*		74.87254*
65.16*		87.9135*		74.57654*
65.2*		87.7315*		74.74754*
65.24*		89.3725*		74.81754*
65.28*		88.9895*		74.00454*
65.32*		89.7975*		74.79554*
65.36*		89.6795*		75.30754*
65.4*		89.2895*		74.64754*
65.44*		88.6935*		74.14054*
65.48*		89.2645*		74.66954*
65.52*		90.1205*		74.67754*
65.56*		89.6885*		74.14754*
65.6*		90.1345*		76.42854*
65.64*		89.9855*		75.66854*
65.68*		88.1205*		76.42854*
65.72*		88.2215*		74.49554*
65.76*		88.2675*		74.66454*
65.8*		88.8795*		73.76054*
65.84*		88.4845*		74.70854*
65.88*		87.4855*		75.31354*
65.92*		88.8215*		108.963
65.96*		88.3115*		107.861
66*		88.0075*		108.034
66.04*		86.7525*		109.411
66.08*		88.1555*		108.724
66.12*		87.7195*		108.549
66.16*		87.2945*		110.162
66.2*		87.3915*		110.055
66.24*		87.6945*		109.831
66.28*		87.5145*		109.906
66.32*		86.3695*		110.669
66.36*		87.2415*		109.727
66.4*		87.8115*		109.597
66.44*		87.8985*		110.207
66.48*		88.1605*		109.95
66.52*		86.0715*		111.255
66.56*		87.0085*		110.701
66.6*		87.5665*		111.129
66.64*		87.1475*		109.679
66.68*		88.2695*		110.203
