# Supplementary material for: Proton conductance by human uncoupling protein 1 is inhibited by purine and pyrimidine nucleotides
Source: EMBO J. 2025 Feb 28;44(8):2353–65. doi: 10.1038/s44318-025-00395-3 (PMC12000319; doi:10.1038/s44318-025-00395-3)
Supplement: Supplementary file 4 — Source data Fig. 2 [file 44318_2025_395_MOESM4_ESM.zip › Figure 2/Figure 2F.xlsx]

## Sheet: Figure 2F
	ATP	GTP	CTP	dTTP	UTP
Kd (µM)	0.81	3.68	5.47	1.24	3.37
	0.8	3.9	4.96	1.09	2.82
	1.02	3.73	4.11	1.07	2.4
