# Supplementary material for: Proton conductance by human uncoupling protein 1 is inhibited by purine and pyrimidine nucleotides
Source: EMBO J. 2025 Feb 28;44(8):2353–65. doi: 10.1038/s44318-025-00395-3 (PMC12000319; doi:10.1038/s44318-025-00395-3)
Supplement: Supplementary file 4 — Source data Fig. 2 [file 44318_2025_395_MOESM4_ESM.zip › Figure 2/Figure 2A.xlsx]

## Sheet: Figure 2A
Molar ratio (Nucleotide/UCP)	ATP
0.120417	-35.3409
0.181226	-35.9044
0.242439	-34.8199
0.304059	-34.9282
0.366087	-34.8819
0.428528	-34.4517
0.491383	-33.5364
0.554656	-34.076
0.618348	-33.0757
0.682464	-31.8617
0.747006	-27.7951
0.811976	-26.1456
0.877378	-22.2535
0.943214	-16.8687
1.00949	-10.8694
1.0762	-7.30077
1.14336	-4.35385
1.21096	-2.46042
1.27901	-1.57733
1.34751	-1.68245
1.41647	-1.06577
1.48589	-0.581325
1.55577	0.5459
1.62611	-0.16155
1.69692	-0.246175
1.76819	0.151125
1.83995	0.512525
1.91217	-0.4754
1.98488	0.171075
