# Supplementary material for: Proton conductance by human uncoupling protein 1 is inhibited by purine and pyrimidine nucleotides
Source: EMBO J. 2025 Feb 28;44(8):2353–65. doi: 10.1038/s44318-025-00395-3 (PMC12000319; doi:10.1038/s44318-025-00395-3)
Supplement: Supplementary file 4 — Source data Fig. 2 [file 44318_2025_395_MOESM4_ESM.zip › Figure 2/Figure 2C.xlsx]

## Sheet: Figure 2C
Molar ratio (Nucleotide/UCP)	GTP
0.120417	-20.3045
0.181226	-19.4276
0.242439	-18.5029
0.304059	-18.707
0.366087	-18.3445
0.428528	-17.3071
0.491383	-16.412
0.554656	-17.0687
0.618348	-15.1625
0.682464	-14.4377
0.747006	-12.3158
0.811976	-11.9274
0.877378	-11.0392
0.943214	-8.77737
1.00949	-7.38933
1.0762	-6.87793
1.14336	-5.2039
1.21096	-4.2804
1.27901	-2.29827
1.34751	-2.60575
1.41647	-2.5907
1.48589	-0.99355
1.55577	-1.47267
1.62611	-0.99065
1.69692	-0.35915
1.76819	-0.2978
1.83995	0.515375
1.91217	0.063725
1.98488	0.213525
