# Supplementary material for: Proton conductance by human uncoupling protein 1 is inhibited by purine and pyrimidine nucleotides
Source: EMBO J. 2025 Feb 28;44(8):2353–65. doi: 10.1038/s44318-025-00395-3 (PMC12000319; doi:10.1038/s44318-025-00395-3)
Supplement: Supplementary file 4 — Source data Fig. 2 [file 44318_2025_395_MOESM4_ESM.zip › Figure 2/Figure 2B.xlsx]

## Sheet: Figure 2B
Molar ratio (Nucleotide/UCP)	CTP
0.120417	-22.2743
0.181226	-21.186
0.242439	-19.9722
0.304059	-20.0539
0.366087	-20.6988
0.428528	-18.255
0.491383	-16.7607
0.554656	-16.5202
0.618348	-14.6191
0.682464	-13.3617
0.747006	-10.6677
0.811976	-10.8499
0.877378	-10.2913
0.943214	-8.02685
1.00949	-6.97035
1.0762	-6.03793
1.14336	-5.02398
1.21096	-4.44608
1.27901	-2.80172
1.34751	-2.02707
1.41647	-1.97968
1.48589	-0.1226
1.55577	-0.826175
1.62611	-0.604
1.69692	-1.2037
1.76819	-0.387725
1.83995	0.492125
1.91217	-0.15245
1.98488	-0.1288
