# Supplementary material for: Proton conductance by human uncoupling protein 1 is inhibited by purine and pyrimidine nucleotides
Source: EMBO J. 2025 Feb 28;44(8):2353–65. doi: 10.1038/s44318-025-00395-3 (PMC12000319; doi:10.1038/s44318-025-00395-3)
Supplement: Supplementary file 4 — Source data Fig. 2 [file 44318_2025_395_MOESM4_ESM.zip › Figure 2/Figure 2E.xlsx]

## Sheet: Figure 2E
Molar ratio (Nucleotide/UCP)	UTP
0.120417	-22.5081
0.181226	-22.8003
0.242439	-21.4037
0.304059	-20.9646
0.366087	-21.4794
0.428528	-19.8691
0.491383	-17.9061
0.554656	-18.3443
0.618348	-16.1153
0.682464	-14.9337
0.747006	-12.0255
0.811976	-11.5031
0.877378	-10.3349
0.943214	-7.72867
1.00949	-6.6657
1.0762	-5.44712
1.14336	-3.759
1.21096	-3.29533
1.27901	-1.9786
1.34751	-1.40803
1.41647	-0.395175
1.48589	-0.48425
1.55577	-0.195325
1.62611	-0.1185
1.69692	0.289475
1.76819	-0.543981
1.83995	-0.207523
1.91217	-0.089775
1.98488	0.021525
