# Supplementary material for: Proton conductance by human uncoupling protein 1 is inhibited by purine and pyrimidine nucleotides
Source: EMBO J. 2025 Feb 28;44(8):2353–65. doi: 10.1038/s44318-025-00395-3 (PMC12000319; doi:10.1038/s44318-025-00395-3)
Supplement: Supplementary file 4 — Source data Fig. 2 [file 44318_2025_395_MOESM4_ESM.zip › Figure 2/Figure 2H.xlsx]

## Sheet: Figure 2H
	No Protein	+ OA	+ OA + ATP	+ OA + CTP	+ OA + GTP	+ OA + dTTP	+ OA + UTP
Proton influx rate (nmol H+/min)	7.27798	908.513	128.645	110.257	215.014	84.1129	200.218
	4.40804	699.431	92.358	78.3918	82.6556	42.34	99.7714
	0.253074	609.972	13.1684	46.9947	70.6378	68.9346	9.57823
