# Supplementary material for: Proton conductance by human uncoupling protein 1 is inhibited by purine and pyrimidine nucleotides
Source: EMBO J. 2025 Feb 28;44(8):2353–65. doi: 10.1038/s44318-025-00395-3 (PMC12000319; doi:10.1038/s44318-025-00395-3)
Supplement: Supplementary file 4 — Source data Fig. 2 [file 44318_2025_395_MOESM4_ESM.zip › Figure 2/Figure 2D.xlsx]

## Sheet: Figure 2D
Molar ratio (Nucleotide/UCP)	dTTP
0.120417	-22.0628
0.181226	-22.1545
0.242439	-21.2571
0.304059	-20.8684
0.366087	-22.682
0.428528	-21.6485
0.491383	-18.3951
0.554656	-20.6625
0.618348	-18.8854
0.682464	-18.4581
0.747006	-16.8767
0.811976	-15.5439
0.877378	-14.5814
0.943214	-11.542
1.00949	-9.13123
1.0762	-6.9461
1.14336	-4.40867
1.21096	-2.75488
1.27901	-1.02225
1.34751	-0.782875
1.41647	-1.32543
1.48589	-0.836075
1.55577	0.500975
1.62611	0.61535
1.69692	0.025125
1.76819	-0.252125
1.83995	0.82355
1.91217	0.033825
1.98488	0.20545
