# Supplementary material for: Proton conductance by human uncoupling protein 1 is inhibited by purine and pyrimidine nucleotides
Source: EMBO J. 2025 Feb 28;44(8):2353–65. doi: 10.1038/s44318-025-00395-3 (PMC12000319; doi:10.1038/s44318-025-00395-3)
Supplement: Supplementary file 5 — Source data Fig. 4 [file 44318_2025_395_MOESM5_ESM.zip]

Archive with 3 entries (2 files):
- SD_Figure 4/
- SD_Figure 4/Figure 4A.xlsx
- __MACOSX/SD_Figure 4/._Figure 4A.xlsx
