# Supplementary material for: Proton conductance by human uncoupling protein 1 is inhibited by purine and pyrimidine nucleotides
Source: EMBO J. 2025 Feb 28;44(8):2353–65. doi: 10.1038/s44318-025-00395-3 (PMC12000319; doi:10.1038/s44318-025-00395-3)
Supplement: Supplementary file 5 — Source data Fig. 4 [file 44318_2025_395_MOESM5_ESM.zip › SD_Figure 4/Figure 4A.xlsx]

## Sheet: Figure 4A
	hUCP1			hDIC			hOGC
ATP	19.9	19.9	18.9	1	0.5	0.8	0.7	0.4	0.4
GTP	16	16.8	15.7	0.8	0	0.2	0.3	0.1	-0.1
CTP	12.3	13	12.1	0	0	-0.3	0.1	-0.1	-0.3
dTTP	19	19.1	18.5	0.9	0	0.2	0.5	0.3	0.3
UTP	15.7	15.4	14.8	0.8	0.6	0.6	0.4	0.1	0.2
